# Supplementary material for: 4-(2,3,4-Trimeth­oxy-6-methyl­benzyl­idene­amino)phenol
Source: Acta Crystallogr Sect E Struct Rep Online. 2009 Mar 11;65(Pt 4):o741. doi: 10.1107/S1600536809008046 (PMC2969002; doi:10.1107/S1600536809008046)
Supplement: Supplementary file 1 [file e-65-0o741-sup1.cif]

##############################################################################
###                                                                        ###
###        Electronic paper (Acta Crystallographica Section E)             ###
###                                                                        ###
##############################################################################
#                                                                            #
# This CIF contains the data in a paper accepted for publication in Acta     #
# Crystallographica Section E. It conforms to the requirements of Notes      #
# for Authors for Section E, and has been peer reviewed under the auspices   #
# of the IUCr Commission on Journals.                                        #
#                                                                            #
# Full details of the Crystallographic Information File format               #
# are given in the paper "The Crystallographic Information File (CIF):       #
# a New Standard Archive File for Crystallography" by S. R. Hall, F. H.      #
# Allen and I. D. Brown [Acta Cryst. (1991), A47, 655-685].                  #
#                                                                            #
# The current version of the core CIF dictionary is obtainable from          #
# ftp://ftp.iucr.org/pub/cif_core.dic. The current version number is 2.4.    #
#                                                                            #
# Software is freely available for graphical display of the structure(s) in  #
# this CIF.  For information consult the CIF home page http://www.iucr.org/  #
# cif/home.html                                                              #
#                                                                            #
# This file may be used for bona fide research purposes within the           #
# scientific community so long as proper attribution is given to the journal # 
# article from which it was obtained.                                        #
#                                                                            #
##############################################################################
                                             
data_global
_audit_creation_method     'form.cif (version 2.0)'
_journal_data_validation_number     ?
_journal_date_recd_electronic     2009-02-08
_journal_date_accepted     2009-03-05
_journal_name_full     'Acta Crystallographica, Section E'
_journal_year     2009
_journal_volume     65
_journal_issue      4
_journal_page_first     o741
_journal_page_last     o741
_journal_paper_category     QO
_journal_coeditor_code     LH2773
_publ_contact_author_name     'Cheng Yun Wang'
_publ_contact_author_address
;
      Department of Chemistry and Chemical Engineering,
      Weifang University,
      Weifang 261061,
      P. R. China
;
_publ_contact_author_email     wcywfu@163.com
_publ_contact_author_fax     '86536 887 6526'
_publ_contact_author_phone     '86536 887 6526'
_publ_section_title
;
4-(2,3,4-Trimethoxy-6-methylbenzylideneamino)phenol
;
loop_
    _publ_author_name
    _publ_author_footnote
    _publ_author_address
    'Wang, Cheng-Yun' .
;
Department of Chemistry and Chemical Engineering
Weifang University
Weifang 261061
People's Republic of China
;
data_I
_audit_creation_method     SHELXL-97
_chemical_name_systematic
;
4-(2,3,4-Trimethoxy-6-methylbenzylideneamino)phenol
;
_chemical_name_common     ?
_chemical_formula_moiety     'C17 H19 N O4'
_chemical_formula_sum     'C17 H19 N O4'
_chemical_formula_iupac     'C17 H19 N O4'
_chemical_formula_weight     301.33
_chemical_melting_point     ?
_symmetry_cell_setting     Orthorhombic
_symmetry_space_group_name_H-M     'P b c a'
_symmetry_space_group_name_Hall     '-P 2ac 2ab'
loop_
    _symmetry_equiv_pos_as_xyz
    'x, y, z'
    '-x+1/2, -y, z+1/2'
    '-x, y+1/2, -z+1/2'
    'x+1/2, -y+1/2, -z'
    '-x, -y, -z'
    'x-1/2, y, -z-1/2'
    'x, -y-1/2, z-1/2'
    '-x-1/2, y-1/2, z'
_cell_length_a     20.045(2)
_cell_length_b     13.2042(19)
_cell_length_c     24.253(3)
_cell_angle_alpha     90.00
_cell_angle_beta     90.00
_cell_angle_gamma     90.00
_cell_volume     6419.2(14)
_cell_formula_units_Z     16
_cell_measurement_reflns_used     3411
_cell_measurement_theta_min     2.497
_cell_measurement_theta_max     20.503
_cell_measurement_temperature     298(2)
_exptl_crystal_description     block
_exptl_crystal_colour     'light yellow'
_exptl_crystal_size_max     0.49
_exptl_crystal_size_mid     0.48
_exptl_crystal_size_min     0.42
_exptl_crystal_density_diffrn     1.247
_exptl_crystal_density_meas     ?
_exptl_crystal_density_method     'not measured'
_exptl_crystal_F_000     2560
_exptl_absorpt_coefficient_mu     0.089
_exptl_absorpt_correction_type     multi-scan
_exptl_absorpt_process_details     '(SADABS; Sheldrick, 1996)'
_exptl_absorpt_correction_T_min     0.9577
_exptl_absorpt_correction_T_max     0.9636
_exptl_special_details
;
;
_diffrn_ambient_temperature     298(2)
_diffrn_radiation_type     MoK\a
_diffrn_radiation_wavelength     0.71073
_diffrn_radiation_source     'fine-focus sealed tube'
_diffrn_radiation_monochromator     graphite
_diffrn_measurement_device_type     'Bruker SMART CCD'
_diffrn_measurement_method     '\f and \w'
_diffrn_detector_area_resol_mean     ?
_diffrn_reflns_number     25460
_diffrn_reflns_av_R_equivalents     0.0922
_diffrn_reflns_av_sigmaI/netI     0.1055
_diffrn_reflns_theta_min     1.68
_diffrn_reflns_theta_max     25.01
_diffrn_reflns_theta_full     25.01
_diffrn_measured_fraction_theta_max     0.999
_diffrn_measured_fraction_theta_full     0.999
_diffrn_reflns_limit_h_min     -19
_diffrn_reflns_limit_h_max     23
_diffrn_reflns_limit_k_min     -15
_diffrn_reflns_limit_k_max     15
_diffrn_reflns_limit_l_min     -28
_diffrn_reflns_limit_l_max     22
_diffrn_standards_number     ?
_diffrn_standards_interval_count     ?
_diffrn_standards_interval_time     ?
_diffrn_standards_decay_%     ?
_refine_special_details
;
Refinement of <i>F</i>^2^ against ALL reflections. The weighted <i>R</i>-factor
<i>wR</i> and goodness of fit <i>S</i> are based on <i>F</i>^2^, conventional
<i>R</i>-factors <i>R</i> are based on <i>F</i>, with <i>F</i> set to zero for
negative <i>F</i>^2^. The threshold expression of <i>F</i>^2^ >
\s(<i>F</i>^2^) is used only for calculating <i>R</i>-factors(gt) <i>etc</i>.
and is not relevant to the choice of reflections for refinement.
<i>R</i>-factors based on <i>F</i>^2^ are statistically about twice as large
as those based on <i>F</i>, and <i>R</i>- factors based on ALL data will be
even larger.
;
_reflns_number_total     5654
_reflns_number_gt     2589
_reflns_threshold_expression     I>2\s(I)
_refine_ls_structure_factor_coef     Fsqd
_refine_ls_matrix_type     full
_refine_ls_R_factor_all     0.1661
_refine_ls_R_factor_gt     0.0629
_refine_ls_wR_factor_gt     0.1311
_refine_ls_wR_factor_ref     0.2061
_refine_ls_goodness_of_fit_ref     1.120
_refine_ls_restrained_S_all     1.120
_refine_ls_number_reflns     5654
_refine_ls_number_parameters     405
_refine_ls_number_restraints     0
_refine_ls_hydrogen_treatment     constr
_refine_ls_weighting_scheme     calc
_refine_ls_weighting_details
                     'calc w=1/[\s^2^(Fo^2^)+11.5471P] where P=(Fo^2^+2Fc^2^)/3'
_atom_sites_solution_hydrogens     geom
_atom_sites_solution_primary     direct
_atom_sites_solution_secondary     difmap
_refine_ls_shift/su_max     0.001
_refine_ls_shift/su_mean     0.000
_refine_diff_density_max     0.211
_refine_diff_density_min     -0.224
_refine_ls_extinction_method     none
_refine_ls_extinction_coef     ?
loop_
    _atom_type_symbol
    _atom_type_description
    _atom_type_scat_dispersion_real
    _atom_type_scat_dispersion_imag
    _atom_type_scat_source
    'C' 'C' 0.0033 0.0016
                         'International Tables Vol C Tables 4.2.6.8 and 6.1.1.4'
    'H' 'H' 0.0000 0.0000
                         'International Tables Vol C Tables 4.2.6.8 and 6.1.1.4'
    'N' 'N' 0.0061 0.0033
                         'International Tables Vol C Tables 4.2.6.8 and 6.1.1.4'
    'O' 'O' 0.0106 0.0060
                         'International Tables Vol C Tables 4.2.6.8 and 6.1.1.4'
_computing_data_collection     'SMART (Bruker, 1997)'
_computing_cell_refinement     'SAINT (Bruker, 1997)'
_computing_data_reduction     'SAINT (Bruker, 1997)'
_computing_structure_solution     'SHELXS97 (Sheldrick, 2008)'
_computing_structure_refinement     'SHELXL97 (Sheldrick, 2008)'
_computing_molecular_graphics
                             'SHELXTL (Sheldrick, 2008) and PLATON (Spek, 2009)'
_computing_publication_material     'SHELXTL (Sheldrick, 2008)'
loop_
    _atom_site_type_symbol
    _atom_site_label
    _atom_site_fract_x
    _atom_site_fract_y
    _atom_site_fract_z
    _atom_site_U_iso_or_equiv
    _atom_site_adp_type
    _atom_site_calc_flag
    _atom_site_refinement_flags
    _atom_site_occupancy
    _atom_site_disorder_assembly
    _atom_site_disorder_group
    N N1 0.09178(18) 0.5134(3) 0.75088(16) 0.0456(10) Uani d . 1 . .
    N N2 0.16453(19) 1.0602(3) 0.98602(16) 0.0473(10) Uani d . 1 . .
    O O1 0.18197(15) 0.3410(2) 0.65385(12) 0.0514(9) Uani d . 1 . .
    O O2 0.21163(16) 0.1364(2) 0.67521(14) 0.0556(9) Uani d . 1 . .
    O O3 0.20521(18) 0.0660(3) 0.77778(15) 0.0695(11) Uani d . 1 . .
    O O4 0.03160(18) 0.9210(3) 0.71702(15) 0.0705(11) Uani d . 1 . .
    H H4 -0.0089 0.9295 0.7151 0.106 Uiso calc R 1 . .
    O O5 0.05416(18) 0.9042(3) 0.89798(14) 0.0650(10) Uani d . 1 . .
    O O6 0.01757(18) 0.6985(3) 0.91633(14) 0.0644(10) Uani d . 1 . .
    O O7 0.03635(17) 0.6176(2) 1.01429(15) 0.0601(10) Uani d . 1 . .
    O O8 0.20925(18) 1.4749(3) 0.99430(17) 0.0764(12) Uani d . 1 . .
    H H8 0.2482 1.4885 0.9871 0.115 Uiso calc R 1 . .
    C C1 0.1457(2) 0.4734(4) 0.73373(18) 0.0447(12) Uani d . 1 . .
    H H1 0.1741 0.5109 0.7114 0.054 Uiso calc R 1 . .
    C C2 0.1638(2) 0.3693(4) 0.74853(18) 0.0397(11) Uani d . 1 . .
    C C3 0.1825(2) 0.3028(4) 0.70673(18) 0.0394(11) Uani d . 1 . .
    C C4 0.1949(2) 0.2018(4) 0.71691(19) 0.0456(12) Uani d . 1 . .
    C C5 0.1922(2) 0.1671(4) 0.7710(2) 0.0484(13) Uani d . 1 . .
    C C6 0.1770(2) 0.2326(4) 0.8130(2) 0.0564(14) Uani d . 1 . .
    H H6 0.1768 0.2089 0.8492 0.068 Uiso calc R 1 . .
    C C7 0.1621(2) 0.3331(4) 0.80274(19) 0.0498(13) Uani d . 1 . .
    C C8 0.2416(3) 0.3325(5) 0.6226(2) 0.0737(17) Uani d . 1 . .
    H H8A 0.2794 0.3402 0.6466 0.111 Uiso calc R 1 . .
    H H8B 0.2425 0.3843 0.5949 0.111 Uiso calc R 1 . .
    H H8C 0.2433 0.2672 0.6053 0.111 Uiso calc R 1 . .
    C C9 0.1551(3) 0.0923(5) 0.6491(3) 0.0854(19) Uani d . 1 . .
    H H9A 0.1323 0.0492 0.6748 0.128 Uiso calc R 1 . .
    H H9B 0.1693 0.0531 0.6179 0.128 Uiso calc R 1 . .
    H H9C 0.1255 0.1450 0.6370 0.128 Uiso calc R 1 . .
    C C10 0.1876(4) 0.0206(5) 0.8287(3) 0.103(2) Uani d . 1 . .
    H H10A 0.2147 0.0485 0.8576 0.155 Uiso calc R 1 . .
    H H10B 0.1947 -0.0512 0.8266 0.155 Uiso calc R 1 . .
    H H10C 0.1414 0.0339 0.8364 0.155 Uiso calc R 1 . .
    C C11 0.1440(3) 0.4002(5) 0.8507(2) 0.0784(19) Uani d . 1 . .
    H H11A 0.0965 0.4002 0.8556 0.118 Uiso calc R 1 . .
    H H11B 0.1590 0.4680 0.8436 0.118 Uiso calc R 1 . .
    H H11C 0.1650 0.3753 0.8836 0.118 Uiso calc R 1 . .
    C C12 0.0783(2) 0.6174(4) 0.73988(19) 0.0427(12) Uani d . 1 . .
    C C13 0.1269(2) 0.6905(4) 0.7358(2) 0.0564(14) Uani d . 1 . .
    H H13 0.1716 0.6720 0.7382 0.068 Uiso calc R 1 . .
    C C14 0.1104(3) 0.7909(4) 0.7282(2) 0.0598(15) Uani d . 1 . .
    H H14 0.1441 0.8392 0.7259 0.072 Uiso calc R 1 . .
    C C15 0.0449(3) 0.8208(4) 0.7239(2) 0.0525(13) Uani d . 1 . .
    C C16 -0.0032(2) 0.7480(4) 0.7281(2) 0.0600(15) Uani d . 1 . .
    H H16 -0.0479 0.7663 0.7253 0.072 Uiso calc R 1 . .
    C C17 0.0131(2) 0.6478(4) 0.7362(2) 0.0565(14) Uani d . 1 . .
    H H17 -0.0207 0.6000 0.7393 0.068 Uiso calc R 1 . .
    C C18 0.1073(2) 1.0219(4) 0.97645(19) 0.0497(13) Uani d . 1 . .
    H H18 0.0744 1.0626 0.9611 0.060 Uiso calc R 1 . .
    C C19 0.0916(2) 0.9151(3) 0.98894(19) 0.0431(12) Uani d . 1 . .
    C C20 0.0615(2) 0.8572(4) 0.94810(19) 0.0437(12) Uani d . 1 . .
    C C21 0.0456(2) 0.7570(4) 0.9569(2) 0.0441(12) Uani d . 1 . .
    C C22 0.0562(2) 0.7160(4) 1.0086(2) 0.0455(12) Uani d . 1 . .
    C C23 0.0853(2) 0.7717(4) 1.0497(2) 0.0499(13) Uani d . 1 . .
    H H23 0.0921 0.7426 1.0842 0.060 Uiso calc R 1 . .
    C C24 0.1049(2) 0.8722(4) 1.0404(2) 0.0472(12) Uani d . 1 . .
    C C25 -0.0055(3) 0.8951(6) 0.8685(3) 0.103(2) Uani d . 1 . .
    H H25A -0.0030 0.8376 0.8444 0.154 Uiso calc R 1 . .
    H H25B -0.0126 0.9553 0.8471 0.154 Uiso calc R 1 . .
    H H25C -0.0419 0.8864 0.8938 0.154 Uiso calc R 1 . .
    C C26 0.0659(3) 0.6435(5) 0.8855(3) 0.100(2) Uani d . 1 . .
    H H26A 0.0944 0.6900 0.8663 0.150 Uiso calc R 1 . .
    H H26B 0.0437 0.6005 0.8593 0.150 Uiso calc R 1 . .
    H H26C 0.0921 0.6027 0.9100 0.150 Uiso calc R 1 . .
    C C27 0.0461(3) 0.5706(4) 1.0661(2) 0.0809(19) Uani d . 1 . .
    H H27A 0.0929 0.5695 1.0747 0.121 Uiso calc R 1 . .
    H H27B 0.0294 0.5025 1.0648 0.121 Uiso calc R 1 . .
    H H27C 0.0226 0.6079 1.0940 0.121 Uiso calc R 1 . .
    C C28 0.1402(3) 0.9258(4) 1.0866(2) 0.0735(17) Uani d . 1 . .
    H H28A 0.1876 0.9187 1.0820 0.110 Uiso calc R 1 . .
    H H28B 0.1270 0.8966 1.1212 0.110 Uiso calc R 1 . .
    H H28C 0.1286 0.9963 1.0861 0.110 Uiso calc R 1 . .
    C C29 0.1736(2) 1.1670(3) 0.98294(18) 0.0427(12) Uani d . 1 . .
    C C30 0.2359(2) 1.2045(4) 0.9702(2) 0.0481(13) Uani d . 1 . .
    H H30 0.2698 1.1602 0.9601 0.058 Uiso calc R 1 . .
    C C31 0.2483(2) 1.3071(4) 0.9724(2) 0.0507(13) Uani d . 1 . .
    H H31 0.2901 1.3317 0.9625 0.061 Uiso calc R 1 . .
    C C32 0.1995(2) 1.3735(4) 0.9891(2) 0.0481(12) Uani d . 1 . .
    C C33 0.1365(2) 1.3370(4) 1.0002(2) 0.0570(14) Uani d . 1 . .
    H H33 0.1025 1.3815 1.0096 0.068 Uiso calc R 1 . .
    C C34 0.1242(2) 1.2354(4) 0.9973(2) 0.0526(13) Uani d . 1 . .
    H H34 0.0816 1.2116 1.0052 0.063 Uiso calc R 1 . .
loop_
    _atom_site_aniso_label
    _atom_site_aniso_U_11
    _atom_site_aniso_U_22
    _atom_site_aniso_U_33
    _atom_site_aniso_U_12
    _atom_site_aniso_U_13
    _atom_site_aniso_U_23
    N1 0.043(2) 0.043(3) 0.051(2) 0.0044(19) -0.0004(19) -0.006(2)
    N2 0.047(2) 0.040(3) 0.055(3) -0.0077(19) 0.004(2) -0.001(2)
    O1 0.054(2) 0.058(2) 0.042(2) 0.0144(17) 0.0005(16) 0.0045(17)
    O2 0.061(2) 0.049(2) 0.057(2) 0.0103(18) 0.0036(18) -0.0065(18)
    O3 0.077(3) 0.059(3) 0.072(3) 0.017(2) 0.014(2) 0.020(2)
    O4 0.068(2) 0.040(2) 0.103(3) 0.0017(18) 0.023(2) 0.006(2)
    O5 0.073(3) 0.070(3) 0.052(2) -0.020(2) -0.0142(19) 0.0144(19)
    O6 0.071(3) 0.064(3) 0.058(2) -0.011(2) -0.0055(19) -0.015(2)
    O7 0.073(2) 0.038(2) 0.069(2) -0.0106(18) -0.0024(19) 0.0068(19)
    O8 0.069(3) 0.038(2) 0.122(4) -0.0053(19) 0.000(2) -0.004(2)
    C1 0.045(3) 0.047(3) 0.042(3) 0.005(2) -0.003(2) -0.002(2)
    C2 0.035(2) 0.049(3) 0.036(3) 0.007(2) -0.002(2) 0.000(2)
    C3 0.036(3) 0.045(3) 0.038(3) 0.005(2) -0.003(2) 0.002(2)
    C4 0.042(3) 0.049(3) 0.046(3) 0.007(2) 0.004(2) -0.001(3)
    C5 0.046(3) 0.045(3) 0.054(3) 0.015(2) 0.002(2) 0.010(3)
    C6 0.057(3) 0.069(4) 0.043(3) 0.014(3) 0.003(2) 0.016(3)
    C7 0.050(3) 0.061(4) 0.038(3) 0.013(3) -0.001(2) -0.003(3)
    C8 0.067(4) 0.097(5) 0.057(3) 0.013(3) 0.016(3) 0.017(3)
    C9 0.095(5) 0.078(5) 0.084(5) -0.012(4) -0.007(4) -0.029(4)
    C10 0.140(6) 0.072(5) 0.098(5) 0.018(4) 0.027(5) 0.042(4)
    C11 0.096(5) 0.096(5) 0.043(3) 0.034(4) -0.002(3) -0.006(3)
    C12 0.040(3) 0.040(3) 0.048(3) 0.003(2) 0.003(2) -0.005(2)
    C13 0.041(3) 0.050(4) 0.078(4) 0.002(3) 0.014(3) -0.007(3)
    C14 0.051(3) 0.046(3) 0.082(4) -0.008(3) 0.017(3) -0.003(3)
    C15 0.053(3) 0.039(3) 0.066(3) 0.003(3) 0.013(3) 0.001(3)
    C16 0.043(3) 0.047(3) 0.091(4) 0.005(3) -0.001(3) 0.002(3)
    C17 0.039(3) 0.041(3) 0.090(4) -0.001(2) -0.003(3) 0.000(3)
    C18 0.051(3) 0.045(3) 0.054(3) -0.004(2) -0.002(2) 0.002(3)
    C19 0.042(3) 0.036(3) 0.051(3) -0.003(2) 0.000(2) -0.004(2)
    C20 0.044(3) 0.046(3) 0.041(3) -0.004(2) 0.001(2) 0.003(2)
    C21 0.042(3) 0.042(3) 0.048(3) -0.009(2) -0.004(2) -0.007(3)
    C22 0.043(3) 0.039(3) 0.054(3) -0.005(2) 0.004(2) -0.003(3)
    C23 0.055(3) 0.048(3) 0.046(3) -0.004(3) -0.006(2) 0.003(3)
    C24 0.052(3) 0.043(3) 0.046(3) -0.007(2) -0.005(2) -0.001(3)
    C25 0.099(5) 0.119(6) 0.090(5) -0.004(4) -0.043(4) 0.030(5)
    C26 0.126(6) 0.093(5) 0.082(5) -0.013(4) 0.028(4) -0.038(4)
    C27 0.113(5) 0.049(4) 0.081(4) -0.013(3) -0.001(4) 0.019(3)
    C28 0.108(5) 0.059(4) 0.054(3) -0.024(3) -0.015(3) -0.002(3)
    C29 0.046(3) 0.038(3) 0.044(3) -0.005(2) 0.002(2) -0.002(2)
    C30 0.043(3) 0.040(3) 0.061(3) -0.001(2) 0.003(2) -0.002(2)
    C31 0.043(3) 0.045(3) 0.063(3) -0.010(2) 0.000(3) 0.003(3)
    C32 0.051(3) 0.033(3) 0.060(3) -0.004(2) -0.007(3) 0.003(2)
    C33 0.050(3) 0.043(3) 0.078(4) 0.003(3) 0.005(3) -0.004(3)
    C34 0.041(3) 0.048(3) 0.068(4) -0.005(2) 0.006(2) -0.001(3)
_geom_special_details
;
All e.s.d.'s (except the e.s.d. in the dihedral angle between two l.s. planes)
are estimated using the full covariance matrix. The cell e.s.d.'s are taken
into account individually in the estimation of e.s.d.'s in distances, angles
and torsion angles; correlations between e.s.d.'s in cell parameters are only
used when they are defined by crystal symmetry. An approximate (isotropic)
treatment of cell e.s.d.'s is used for estimating e.s.d.'s involving l.s.
planes.
;
loop_
    _geom_bond_atom_site_label_1
    _geom_bond_atom_site_label_2
    _geom_bond_site_symmetry_2
    _geom_bond_distance
    _geom_bond_publ_flag
    N1 C1 . 1.272(5) ?
    N1 C12 . 1.426(6) ?
    N2 C18 . 1.274(5) ?
    N2 C29 . 1.424(6) ?
    O1 C3 . 1.378(5) ?
    O1 C8 . 1.420(5) ?
    O2 C4 . 1.371(5) ?
    O2 C9 . 1.423(6) ?
    O3 C5 . 1.371(6) ?
    O3 C10 . 1.417(6) ?
    O4 C15 . 1.360(5) ?
    O4 H4 . 0.8200 ?
    O5 C20 . 1.373(5) ?
    O5 C25 . 1.398(6) ?
    O6 C21 . 1.371(5) ?
    O6 C26 . 1.424(6) ?
    O7 C22 . 1.367(5) ?
    O7 C27 . 1.415(6) ?
    O8 C32 . 1.360(5) ?
    O8 H8 . 0.8200 ?
    C1 C2 . 1.466(6) ?
    C1 H1 . 0.9300 ?
    C2 C3 . 1.392(6) ?
    C2 C7 . 1.399(6) ?
    C3 C4 . 1.380(6) ?
    C4 C5 . 1.389(6) ?
    C5 C6 . 1.371(7) ?
    C6 C7 . 1.383(7) ?
    C6 H6 . 0.9300 ?
    C7 C11 . 1.507(7) ?
    C8 H8A . 0.9600 ?
    C8 H8B . 0.9600 ?
    C8 H8C . 0.9600 ?
    C9 H9A . 0.9600 ?
    C9 H9B . 0.9600 ?
    C9 H9C . 0.9600 ?
    C10 H10A . 0.9600 ?
    C10 H10B . 0.9600 ?
    C10 H10C . 0.9600 ?
    C11 H11A . 0.9600 ?
    C11 H11B . 0.9600 ?
    C11 H11C . 0.9600 ?
    C12 C17 . 1.370(6) ?
    C12 C13 . 1.375(6) ?
    C13 C14 . 1.379(7) ?
    C13 H13 . 0.9300 ?
    C14 C15 . 1.375(7) ?
    C14 H14 . 0.9300 ?
    C15 C16 . 1.366(6) ?
    C16 C17 . 1.376(7) ?
    C16 H16 . 0.9300 ?
    C17 H17 . 0.9300 ?
    C18 C19 . 1.477(6) ?
    C18 H18 . 0.9300 ?
    C19 C20 . 1.390(6) ?
    C19 C24 . 1.396(6) ?
    C20 C21 . 1.378(6) ?
    C21 C22 . 1.382(6) ?
    C22 C23 . 1.368(6) ?
    C23 C24 . 1.403(6) ?
    C23 H23 . 0.9300 ?
    C24 C28 . 1.503(6) ?
    C25 H25A . 0.9600 ?
    C25 H25B . 0.9600 ?
    C25 H25C . 0.9600 ?
    C26 H26A . 0.9600 ?
    C26 H26B . 0.9600 ?
    C26 H26C . 0.9600 ?
    C27 H27A . 0.9600 ?
    C27 H27B . 0.9600 ?
    C27 H27C . 0.9600 ?
    C28 H28A . 0.9600 ?
    C28 H28B . 0.9600 ?
    C28 H28C . 0.9600 ?
    C29 C30 . 1.379(6) ?
    C29 C34 . 1.385(6) ?
    C30 C31 . 1.379(6) ?
    C30 H30 . 0.9300 ?
    C31 C32 . 1.375(6) ?
    C31 H31 . 0.9300 ?
    C32 C33 . 1.377(6) ?
    C33 C34 . 1.367(7) ?
    C33 H33 . 0.9300 ?
    C34 H34 . 0.9300 ?
loop_
    _geom_angle_atom_site_label_1
    _geom_angle_atom_site_label_2
    _geom_angle_atom_site_label_3
    _geom_angle_site_symmetry_1
    _geom_angle_site_symmetry_3
    _geom_angle
    _geom_angle_publ_flag
    C1 N1 C12 . . 120.0(4) ?
    C18 N2 C29 . . 119.8(4) ?
    C3 O1 C8 . . 117.5(4) ?
    C4 O2 C9 . . 113.0(4) ?
    C5 O3 C10 . . 118.0(4) ?
    C15 O4 H4 . . 109.5 ?
    C20 O5 C25 . . 120.4(4) ?
    C21 O6 C26 . . 112.7(4) ?
    C22 O7 C27 . . 117.8(4) ?
    C32 O8 H8 . . 109.5 ?
    N1 C1 C2 . . 121.3(4) ?
    N1 C1 H1 . . 119.4 ?
    C2 C1 H1 . . 119.4 ?
    C3 C2 C7 . . 118.4(4) ?
    C3 C2 C1 . . 118.6(4) ?
    C7 C2 C1 . . 123.0(4) ?
    O1 C3 C4 . . 121.4(4) ?
    O1 C3 C2 . . 116.4(4) ?
    C4 C3 C2 . . 121.9(4) ?
    O2 C4 C3 . . 121.4(4) ?
    O2 C4 C5 . . 119.9(4) ?
    C3 C4 C5 . . 118.7(4) ?
    O3 C5 C6 . . 124.5(5) ?
    O3 C5 C4 . . 115.3(5) ?
    C6 C5 C4 . . 120.3(5) ?
    C5 C6 C7 . . 121.2(5) ?
    C5 C6 H6 . . 119.4 ?
    C7 C6 H6 . . 119.4 ?
    C6 C7 C2 . . 119.5(4) ?
    C6 C7 C11 . . 118.5(5) ?
    C2 C7 C11 . . 122.0(5) ?
    O1 C8 H8A . . 109.5 ?
    O1 C8 H8B . . 109.5 ?
    H8A C8 H8B . . 109.5 ?
    O1 C8 H8C . . 109.5 ?
    H8A C8 H8C . . 109.5 ?
    H8B C8 H8C . . 109.5 ?
    O2 C9 H9A . . 109.5 ?
    O2 C9 H9B . . 109.5 ?
    H9A C9 H9B . . 109.5 ?
    O2 C9 H9C . . 109.5 ?
    H9A C9 H9C . . 109.5 ?
    H9B C9 H9C . . 109.5 ?
    O3 C10 H10A . . 109.5 ?
    O3 C10 H10B . . 109.5 ?
    H10A C10 H10B . . 109.5 ?
    O3 C10 H10C . . 109.5 ?
    H10A C10 H10C . . 109.5 ?
    H10B C10 H10C . . 109.5 ?
    C7 C11 H11A . . 109.5 ?
    C7 C11 H11B . . 109.5 ?
    H11A C11 H11B . . 109.5 ?
    C7 C11 H11C . . 109.5 ?
    H11A C11 H11C . . 109.5 ?
    H11B C11 H11C . . 109.5 ?
    C17 C12 C13 . . 117.7(5) ?
    C17 C12 N1 . . 118.4(4) ?
    C13 C12 N1 . . 123.8(4) ?
    C12 C13 C14 . . 121.0(5) ?
    C12 C13 H13 . . 119.5 ?
    C14 C13 H13 . . 119.5 ?
    C15 C14 C13 . . 121.0(5) ?
    C15 C14 H14 . . 119.5 ?
    C13 C14 H14 . . 119.5 ?
    O4 C15 C16 . . 123.8(5) ?
    O4 C15 C14 . . 118.4(5) ?
    C16 C15 C14 . . 117.8(5) ?
    C15 C16 C17 . . 121.2(5) ?
    C15 C16 H16 . . 119.4 ?
    C17 C16 H16 . . 119.4 ?
    C12 C17 C16 . . 121.2(5) ?
    C12 C17 H17 . . 119.4 ?
    C16 C17 H17 . . 119.4 ?
    N2 C18 C19 . . 122.2(5) ?
    N2 C18 H18 . . 118.9 ?
    C19 C18 H18 . . 118.9 ?
    C20 C19 C24 . . 119.8(4) ?
    C20 C19 C18 . . 118.2(4) ?
    C24 C19 C18 . . 122.0(4) ?
    O5 C20 C21 . . 123.2(4) ?
    O5 C20 C19 . . 115.4(4) ?
    C21 C20 C19 . . 121.2(4) ?
    O6 C21 C20 . . 121.6(4) ?
    O6 C21 C22 . . 119.7(4) ?
    C20 C21 C22 . . 118.7(4) ?
    O7 C22 C23 . . 124.2(5) ?
    O7 C22 C21 . . 114.7(4) ?
    C23 C22 C21 . . 121.1(4) ?
    C22 C23 C24 . . 120.7(5) ?
    C22 C23 H23 . . 119.7 ?
    C24 C23 H23 . . 119.7 ?
    C19 C24 C23 . . 118.3(4) ?
    C19 C24 C28 . . 124.4(4) ?
    C23 C24 C28 . . 117.2(4) ?
    O5 C25 H25A . . 109.5 ?
    O5 C25 H25B . . 109.5 ?
    H25A C25 H25B . . 109.5 ?
    O5 C25 H25C . . 109.5 ?
    H25A C25 H25C . . 109.5 ?
    H25B C25 H25C . . 109.5 ?
    O6 C26 H26A . . 109.5 ?
    O6 C26 H26B . . 109.5 ?
    H26A C26 H26B . . 109.5 ?
    O6 C26 H26C . . 109.5 ?
    H26A C26 H26C . . 109.5 ?
    H26B C26 H26C . . 109.5 ?
    O7 C27 H27A . . 109.5 ?
    O7 C27 H27B . . 109.5 ?
    H27A C27 H27B . . 109.5 ?
    O7 C27 H27C . . 109.5 ?
    H27A C27 H27C . . 109.5 ?
    H27B C27 H27C . . 109.5 ?
    C24 C28 H28A . . 109.5 ?
    C24 C28 H28B . . 109.5 ?
    H28A C28 H28B . . 109.5 ?
    C24 C28 H28C . . 109.5 ?
    H28A C28 H28C . . 109.5 ?
    H28B C28 H28C . . 109.5 ?
    C30 C29 C34 . . 118.0(4) ?
    C30 C29 N2 . . 118.9(4) ?
    C34 C29 N2 . . 122.8(4) ?
    C31 C30 C29 . . 120.6(5) ?
    C31 C30 H30 . . 119.7 ?
    C29 C30 H30 . . 119.7 ?
    C32 C31 C30 . . 120.5(5) ?
    C32 C31 H31 . . 119.7 ?
    C30 C31 H31 . . 119.7 ?
    O8 C32 C31 . . 123.5(5) ?
    O8 C32 C33 . . 117.3(5) ?
    C31 C32 C33 . . 119.2(5) ?
    C34 C33 C32 . . 120.0(5) ?
    C34 C33 H33 . . 120.0 ?
    C32 C33 H33 . . 120.0 ?
    C33 C34 C29 . . 121.6(5) ?
    C33 C34 H34 . . 119.2 ?
    C29 C34 H34 . . 119.2 ?
loop_
    _geom_torsion_atom_site_label_1
    _geom_torsion_atom_site_label_2
    _geom_torsion_atom_site_label_3
    _geom_torsion_atom_site_label_4
    _geom_torsion_site_symmetry_1
    _geom_torsion_site_symmetry_2
    _geom_torsion_site_symmetry_3
    _geom_torsion_site_symmetry_4
    _geom_torsion
    _geom_torsion_publ_flag
    C12 N1 C1 C2 . . . . 174.5(4) ?
    N1 C1 C2 C3 . . . . 129.8(5) ?
    N1 C1 C2 C7 . . . . -49.3(7) ?
    C8 O1 C3 C4 . . . . -60.4(6) ?
    C8 O1 C3 C2 . . . . 125.4(5) ?
    C7 C2 C3 O1 . . . . 178.6(4) ?
    C1 C2 C3 O1 . . . . -0.5(6) ?
    C7 C2 C3 C4 . . . . 4.4(7) ?
    C1 C2 C3 C4 . . . . -174.6(4) ?
    C9 O2 C4 C3 . . . . -87.7(6) ?
    C9 O2 C4 C5 . . . . 94.2(5) ?
    O1 C3 C4 O2 . . . . 4.4(7) ?
    C2 C3 C4 O2 . . . . 178.2(4) ?
    O1 C3 C4 C5 . . . . -177.5(4) ?
    C2 C3 C4 C5 . . . . -3.6(7) ?
    C10 O3 C5 C6 . . . . 15.0(8) ?
    C10 O3 C5 C4 . . . . -164.8(5) ?
    O2 C4 C5 O3 . . . . -1.7(6) ?
    C3 C4 C5 O3 . . . . -179.9(4) ?
    O2 C4 C5 C6 . . . . 178.5(4) ?
    C3 C4 C5 C6 . . . . 0.3(7) ?
    O3 C5 C6 C7 . . . . -177.7(5) ?
    C4 C5 C6 C7 . . . . 2.1(8) ?
    C5 C6 C7 C2 . . . . -1.2(7) ?
    C5 C6 C7 C11 . . . . 178.3(5) ?
    C3 C2 C7 C6 . . . . -2.0(7) ?
    C1 C2 C7 C6 . . . . 177.0(4) ?
    C3 C2 C7 C11 . . . . 178.6(4) ?
    C1 C2 C7 C11 . . . . -2.4(7) ?
    C1 N1 C12 C17 . . . . 152.0(5) ?
    C1 N1 C12 C13 . . . . -31.9(7) ?
    C17 C12 C13 C14 . . . . -0.1(8) ?
    N1 C12 C13 C14 . . . . -176.3(5) ?
    C12 C13 C14 C15 . . . . -0.6(8) ?
    C13 C14 C15 O4 . . . . 179.3(5) ?
    C13 C14 C15 C16 . . . . 0.7(8) ?
    O4 C15 C16 C17 . . . . -178.6(5) ?
    C14 C15 C16 C17 . . . . 0.0(8) ?
    C13 C12 C17 C16 . . . . 0.8(8) ?
    N1 C12 C17 C16 . . . . 177.2(5) ?
    C15 C16 C17 C12 . . . . -0.7(9) ?
    C29 N2 C18 C19 . . . . -168.3(4) ?
    N2 C18 C19 C20 . . . . -130.8(5) ?
    N2 C18 C19 C24 . . . . 50.4(7) ?
    C25 O5 C20 C21 . . . . 48.7(7) ?
    C25 O5 C20 C19 . . . . -136.6(5) ?
    C24 C19 C20 O5 . . . . -176.1(4) ?
    C18 C19 C20 O5 . . . . 5.0(6) ?
    C24 C19 C20 C21 . . . . -1.4(7) ?
    C18 C19 C20 C21 . . . . 179.8(4) ?
    C26 O6 C21 C20 . . . . 93.7(6) ?
    C26 O6 C21 C22 . . . . -88.7(6) ?
    O5 C20 C21 O6 . . . . -3.8(7) ?
    C19 C20 C21 O6 . . . . -178.2(4) ?
    O5 C20 C21 C22 . . . . 178.5(4) ?
    C19 C20 C21 C22 . . . . 4.1(7) ?
    C27 O7 C22 C23 . . . . 0.4(7) ?
    C27 O7 C22 C21 . . . . 179.6(4) ?
    O6 C21 C22 O7 . . . . -0.5(6) ?
    C20 C21 C22 O7 . . . . 177.2(4) ?
    O6 C21 C22 C23 . . . . 178.7(4) ?
    C20 C21 C22 C23 . . . . -3.5(7) ?
    O7 C22 C23 C24 . . . . 179.3(4) ?
    C21 C22 C23 C24 . . . . 0.1(7) ?
    C20 C19 C24 C23 . . . . -2.0(7) ?
    C18 C19 C24 C23 . . . . 176.8(4) ?
    C20 C19 C24 C28 . . . . 176.9(5) ?
    C18 C19 C24 C28 . . . . -4.3(8) ?
    C22 C23 C24 C19 . . . . 2.7(7) ?
    C22 C23 C24 C28 . . . . -176.4(5) ?
    C18 N2 C29 C30 . . . . -153.0(5) ?
    C18 N2 C29 C34 . . . . 33.4(7) ?
    C34 C29 C30 C31 . . . . 0.6(7) ?
    N2 C29 C30 C31 . . . . -173.3(4) ?
    C29 C30 C31 C32 . . . . 2.2(8) ?
    C30 C31 C32 O8 . . . . 177.2(5) ?
    C30 C31 C32 C33 . . . . -4.2(8) ?
    O8 C32 C33 C34 . . . . -178.0(5) ?
    C31 C32 C33 C34 . . . . 3.4(8) ?
    C32 C33 C34 C29 . . . . -0.5(8) ?
    C30 C29 C34 C33 . . . . -1.5(7) ?
    N2 C29 C34 C33 . . . . 172.2(5) ?
loop_
    _geom_hbond_atom_site_label_D
    _geom_hbond_atom_site_label_H
    _geom_hbond_atom_site_label_A
    _geom_hbond_site_symmetry_A
    _geom_hbond_distance_DH
    _geom_hbond_distance_HA
    _geom_hbond_distance_DA
    _geom_hbond_angle_DHA
    _geom_hbond_publ_flag
    O4 H4 N1 3_556 0.82 2.16 2.866(5) 144 yes
    O8 H8 N2 8_665 0.82 1.99 2.777(5) 161 yes
