# Supplementary material for: 4-(2,3,4-Trimeth­oxy-6-methyl­benzyl­idene­amino)phenol
Source: Acta Crystallogr Sect E Struct Rep Online. 2009 Mar 11;65(Pt 4):o741. doi: 10.1107/S1600536809008046 (PMC2969002; doi:10.1107/S1600536809008046)
Supplement: Supplementary file 2 [file e-65-0o741-Isup2.hkl]

# 
# h,k,l, Fc-squared, Fo-squared, sigma(Fo-squared) and status flag 
# 
data_I
_shelx_title ' 080811d in Pbca' 
_shelx_refln_list_code          4 
_shelx_F_calc_maximum      782.63 
_exptl_crystal_F_000      2560.00 
_reflns_d_resolution_high  0.8406 
 
loop_ 
 _symmetry_equiv_pos_as_xyz 
 'x, y, z' 
 '-x+1/2, -y, z+1/2' 
 '-x, y+1/2, -z+1/2' 
 'x+1/2, -y+1/2, -z' 
 '-x, -y, -z' 
 'x-1/2, y, -z-1/2' 
 'x, -y-1/2, z-1/2' 
 '-x-1/2, y-1/2, z' 
 
_cell_length_a    20.0452 
_cell_length_b    13.2042 
_cell_length_c    24.2526 
_cell_angle_alpha  90.000 
_cell_angle_beta   90.000 
_cell_angle_gamma  90.000 
 
_shelx_F_squared_multiplier     1.000 
 
loop_ 
 _refln_index_h 
 _refln_index_k 
 _refln_index_l 
 _refln_F_squared_calc 
 _refln_F_squared_meas 
 _refln_F_squared_sigma 
 _refln_observed_status 
   2   0   0        6.92        7.11      9.05 o 
   4   0   0     1738.89     1711.17    129.93 o 
   6   0   0    29894.57    29060.82   2101.49 o 
   8   0   0    18990.01    20262.44   1471.73 o 
  10   0   0      218.05      272.18     61.44 o 
  12   0   0        4.99        9.93     29.93 o 
  14   0   0     1989.80     1871.00    230.88 o 
  18   0   0        2.48      -71.79     58.85 o 
  20   0   0      661.24      502.51    152.63 o 
  22   0   0       65.62      -25.87    100.89 o 
   2   1   0     4158.61     3881.74    234.56 o 
   4   1   0   612515.75   537513.81  44699.21 o 
   6   1   0      535.33      614.41     40.50 o 
   8   1   0      273.93      318.01     50.22 o 
  10   1   0     6219.29     6268.97    328.80 o 
  12   1   0      428.09      521.18     45.46 o 
  14   1   0       56.99       89.02     39.33 o 
  16   1   0        6.22      -25.73     48.86 o 
  18   1   0      853.38      928.72    129.14 o 
  20   1   0      181.27       77.22     77.99 o 
  22   1   0        4.18      -71.98     76.11 o 
   0   2   0    32686.37    33337.19   3342.97 o 
   2   2   0      600.66      610.70     35.05 o 
   4   2   0    13023.66    12246.58    733.47 o 
   6   2   0        4.84       73.53     23.12 o 
   8   2   0     1032.51      993.27     85.34 o 
  10   2   0      551.75      794.21     70.60 o 
  12   2   0      705.04      616.38     65.86 o 
  14   2   0     1889.91     1817.35    126.72 o 
  16   2   0     7753.00     7673.04    592.27 o 
  18   2   0      114.77      121.89     65.89 o 
  20   2   0      205.52      218.87     85.38 o 
  22   2   0      170.22       50.95     80.82 o 
   2   3   0      809.44      631.40     43.67 o 
   4   3   0    56679.21    58565.95   2995.10 o 
   6   3   0     1540.23     1492.87     98.34 o 
   8   3   0      323.32      219.21     36.15 o 
  10   3   0        0.57       -9.92     28.96 o 
  12   3   0      508.13      524.19     63.12 o 
  14   3   0        1.11      -29.33     38.03 o 
  16   3   0      363.65      484.54     73.18 o 
  18   3   0     1088.74     1088.82    142.05 o 
  20   3   0      943.23     1298.39    161.87 o 
  22   3   0        0.01       88.93    148.75 o 
   0   4   0    38377.77    37050.09   3714.19 o 
   2   4   0     2001.77     1602.13    102.16 o 
   4   4   0     2264.30     1901.69    104.26 o 
   6   4   0     2899.96     2922.96    156.92 o 
   8   4   0     5213.29     4828.81    299.50 o 
  10   4   0     2617.16     2511.47    164.46 o 
  12   4   0        8.69      -22.02     31.28 o 
  14   4   0      152.59      120.07     53.91 o 
  16   4   0      205.68      187.04     57.18 o 
  18   4   0       39.83      -50.12     61.04 o 
  20   4   0       51.17      -20.70     66.48 o 
  22   4   0      315.09      375.48    105.67 o 
   2   5   0       55.50      223.78    120.94 o 
   4   5   0     1554.98     1465.06     83.81 o 
   6   5   0      370.78      463.91    101.06 o 
   8   5   0      159.62      124.91     22.70 o 
  10   5   0     1145.19     1128.50     84.26 o 
  12   5   0       72.41      156.83     84.98 o 
  14   5   0        2.05      -25.34     56.43 o 
  16   5   0      315.63      362.07     87.06 o 
  18   5   0      200.89      234.27     83.38 o 
  20   5   0      978.75     1133.37    241.23 o 
  22   5   0       16.71      -14.37     86.31 o 
   0   6   0      906.51      776.08    104.77 o 
   2   6   0    34358.14    35608.27   2528.43 o 
   4   6   0      157.37      286.88     41.54 o 
   6   6   0      205.87      507.50     46.06 o 
   8   6   0       65.31      117.31     26.88 o 
  10   6   0     1095.04     1005.91    136.07 o 
  12   6   0      473.33      463.31     64.33 o 
  14   6   0      367.74      354.34     66.46 o 
  16   6   0      592.09      721.10    133.53 o 
  18   6   0      102.82       88.08     62.32 o 
  20   6   0       43.08      -26.79     75.14 o 
  22   6   0       50.02       27.36     84.83 o 
   2   7   0    12734.69    13436.67    967.47 o 
   4   7   0      587.51      834.35    164.59 o 
   6   7   0     6017.69     6062.78    321.95 o 
   8   7   0       56.93       30.19     26.47 o 
  10   7   0     2021.20     1677.43    120.21 o 
  12   7   0        0.44        4.14     39.89 o 
  14   7   0        9.36      -61.14     46.88 o 
  16   7   0      327.24      269.84     69.51 o 
  18   7   0       85.95      179.09     64.69 o 
  20   7   0      381.00      559.71    113.74 o 
   0   8   0        0.00      -26.52     53.03 o 
   2   8   0     4529.72     4654.40    351.04 o 
   4   8   0      338.95      357.21     66.13 o 
   6   8   0     1632.29     1515.33     92.78 o 
   8   8   0      170.35      101.73     42.71 o 
  10   8   0     2254.99     2033.63    142.94 o 
  12   8   0        1.01       36.21     51.36 o 
  14   8   0      896.54      927.28    106.01 o 
  16   8   0       93.30        4.42     54.54 o 
  18   8   0      187.74      253.02     72.49 o 
  20   8   0       41.26      -57.78     78.69 o 
   2   9   0     3732.74     3423.22    266.82 o 
   4   9   0      497.77      474.74     78.45 o 
   6   9   0       67.35      140.63     44.12 o 
   8   9   0      230.38      167.51     52.99 o 
  10   9   0     1873.37     1867.20    136.42 o 
  12   9   0      197.22       84.67     57.76 o 
  14   9   0      414.94      437.02     86.02 o 
  16   9   0       45.57       38.23     84.58 o 
  18   9   0      145.48      153.04     74.42 o 
   0  10   0      104.67      108.65     84.08 o 
   2  10   0      390.22      477.49    182.38 o 
   4  10   0        0.16       -4.58     51.58 o 
   6  10   0     1976.70     1849.47    131.17 o 
   8  10   0      375.40      501.01    101.71 o 
  10  10   0       67.01        2.58     51.06 o 
  12  10   0        0.33      -72.30     48.20 o 
  14  10   0      281.16      369.69     81.65 o 
  16  10   0       36.98        7.84     66.09 o 
  18  10   0      350.11      399.12    107.64 o 
   2  11   0      348.50      231.31     81.67 o 
   4  11   0       35.13      -34.80     83.43 o 
   6  11   0      533.09      298.17    271.30 o 
   8  11   0       22.00      -41.73     65.55 o 
  10  11   0      451.39      503.48    118.22 o 
  12  11   0      112.80       -5.15     76.68 o 
  14  11   0       89.10      -15.22     58.65 o 
  16  11   0       37.12      -59.08     62.70 o 
   0  12   0       49.98       10.35     97.66 o 
   2  12   0      432.89      259.90     91.23 o 
   4  12   0       77.19      -81.92     54.61 o 
   6  12   0      753.43     1177.89    394.51 o 
   8  12   0        0.01      -84.37     56.24 o 
  10  12   0      300.88      257.54    155.54 o 
  12  12   0       54.50       48.17    106.63 o 
  14  12   0       21.20      -17.43     65.34 o 
   2  13   0      358.19      358.89     99.23 o 
   4  13   0       15.27      141.68     68.77 o 
   6  13   0      593.85      526.04    109.34 o 
   8  13   0       56.03       64.07     92.16 o 
  10  13   0       66.90       82.78    142.93 o 
  12  13   0       12.04       17.46    151.98 o 
   0  14   0      168.43      166.86    121.59 o 
   2  14   0        0.00      -63.77     72.50 o 
   4  14   0        5.30       -4.53    110.59 o 
   6  14   0       57.92      182.38    147.46 o 
   8  14   0       23.43      -97.01    126.76 o 
  10  14   0       34.12       34.92    139.05 o 
   2  15   0        2.68       22.58     82.47 o 
   4  15   0       83.53       92.48    124.17 o 
   6  15   0        0.44      -23.93    140.99 o 
   1   1   1     2500.08     2908.41    122.73 o 
   2   1   1     5552.02     5389.12    249.33 o 
   3   1   1     7797.57     7417.59    315.02 o 
   4   1   1     1375.23     1260.62     62.40 o 
   5   1   1    12367.29    12965.87    505.75 o 
   6   1   1    39566.52    39687.45   1528.41 o 
   7   1   1      615.74      539.10     29.80 o 
   8   1   1      486.04      393.93     21.88 o 
   9   1   1      191.33      349.92     22.40 o 
  10   1   1     2932.91     2912.71    111.44 o 
  11   1   1     5529.68     5409.33    201.64 o 
  12   1   1      219.93      256.47     23.59 o 
  13   1   1      390.16      522.75     49.24 o 
  14   1   1     4050.20     3852.43    173.56 o 
  15   1   1      722.53      800.81     76.62 o 
  16   1   1      180.79      166.61     45.89 o 
  17   1   1     1558.52     1392.34     95.99 o 
  18   1   1      354.98      367.02     64.16 o 
  19   1   1        9.98      -61.06     40.70 o 
  20   1   1       36.78      -26.35     46.19 o 
  21   1   1       22.09      -16.62     52.97 o 
  22   1   1        0.72      -39.97     46.00 o 
  23   1   1        1.09      -66.17     54.33 o 
   0   2   1      205.37      140.93     41.07 o 
   1   2   1     4704.87     4609.14    212.49 o 
   2   2   1     8274.15     8245.83    319.76 o 
   3   2   1     2013.89     2204.20     82.39 o 
   4   2   1      431.52      272.33     19.24 o 
   5   2   1    10276.27     9131.89    388.27 o 
   6   2   1     3425.56     3170.53    138.91 o 
   7   2   1    16026.41    16134.92    683.66 o 
   8   2   1        1.85        5.91     15.04 o 
   9   2   1     2716.96     2734.06    123.33 o 
  10   2   1    15425.24    16043.38    627.48 o 
  11   2   1        4.37       15.38     14.60 o 
  12   2   1      666.44      777.98     53.77 o 
  13   2   1     4514.05     4128.46    184.93 o 
  14   2   1     3973.84     3627.34    164.95 o 
  15   2   1      606.71      816.07     61.97 o 
  16   2   1       26.05      156.67     48.83 o 
  17   2   1       40.93       75.24     45.58 o 
  18   2   1      554.48      747.71     82.56 o 
  19   2   1      521.74      537.74     70.92 o 
  20   2   1       37.40      -48.32     44.90 o 
  21   2   1      369.10      350.66     71.83 o 
  22   2   1       30.83      -46.18     53.05 o 
  23   2   1        8.61      -83.96     57.87 o 
   1   3   1     4211.38     4399.54    225.33 o 
   2   3   1     1580.32     1510.08     67.42 o 
   3   3   1      778.06      824.61     36.47 o 
   4   3   1     2400.08     2842.25    106.60 o 
   5   3   1      651.82      667.56     28.69 o 
   6   3   1       49.81       69.91     12.77 o 
   7   3   1     5221.20     5399.53    233.99 o 
   8   3   1     5400.51     5615.73    243.85 o 
   9   3   1       44.65       35.17     19.76 o 
  10   3   1      749.51      825.92     51.85 o 
  11   3   1     1105.17      983.47     53.01 o 
  12   3   1      441.87      531.20     45.06 o 
  13   3   1      159.80      148.45     31.87 o 
  14   3   1      998.81     1021.45     59.69 o 
  15   3   1       90.49       34.91     31.83 o 
  16   3   1       20.51       27.75     32.89 o 
  17   3   1      842.05      973.59     91.31 o 
  18   3   1     1790.24     1558.87    106.46 o 
  19   3   1       96.05      132.75     55.80 o 
  20   3   1      149.71      120.48     55.89 o 
  21   3   1        0.29      -17.50     51.51 o 
  22   3   1      165.05      255.04     66.46 o 
  23   3   1       19.80      -82.00     54.66 o 
   0   4   1        6.50        3.94     21.48 o 
   1   4   1     5048.26     4946.19    254.46 o 
   2   4   1    17417.64    16843.71    702.04 o 
   3   4   1      229.58      188.33     17.25 o 
   4   4   1     4442.58     4739.40    188.80 o 
   5   4   1       99.38      143.94     17.08 o 
   6   4   1     1130.87     1239.63     51.06 o 
   7   4   1      399.59      370.22     25.93 o 
   8   4   1     1644.00     1620.17     70.03 o 
   9   4   1      202.62      293.65     30.94 o 
  10   4   1       15.23       29.97     21.01 o 
  11   4   1       26.21       32.63     24.11 o 
  12   4   1      817.99      971.41     61.46 o 
  13   4   1       37.88       14.81     25.73 o 
  14   4   1      506.22      549.86     50.43 o 
  15   4   1        4.26      -42.44     28.29 o 
  16   4   1       38.12       -3.41     33.72 o 
  17   4   1       20.54      -53.83     35.89 o 
  18   4   1      397.34      328.15     63.59 o 
  19   4   1      110.86       55.71     48.95 o 
  20   4   1       26.48      -23.32     50.87 o 
  21   4   1       69.18      -24.77     52.57 o 
  22   4   1        0.04      -45.82     55.12 o 
  23   4   1      240.82      183.23     67.29 o 
   1   5   1      385.17      347.94     40.51 o 
   2   5   1      727.60      746.45     63.14 o 
   3   5   1     4627.16     4679.73    200.55 o 
   4   5   1      553.34      607.33     30.35 o 
   5   5   1      197.76      401.98     28.70 o 
   6   5   1      645.80      567.25     37.99 o 
   7   5   1       13.87      -17.50     11.66 o 
   8   5   1      819.05      786.12     36.86 o 
   9   5   1       74.14       62.40     18.99 o 
  10   5   1      748.82      849.75     51.80 o 
  11   5   1       31.97      -32.10     21.40 o 
  12   5   1       53.33       13.86     24.51 o 
  13   5   1      334.24      385.66     53.41 o 
  14   5   1      273.75      262.77     40.26 o 
  15   5   1      666.20      831.66     65.31 o 
  16   5   1       37.48      -51.36     34.24 o 
  17   5   1       23.03      -47.88     31.92 o 
  18   5   1        6.89      -58.08     42.94 o 
  19   5   1      532.35      607.09     78.53 o 
  20   5   1       33.48       86.11     56.24 o 
  21   5   1        0.29      -66.31     51.85 o 
  22   5   1       30.83      -14.83     59.18 o 
   0   6   1      767.55      830.51     91.59 o 
   1   6   1     7029.02     7547.76    388.33 o 
   2   6   1     1605.64     1869.58    105.94 o 
   3   6   1     3233.65     3268.73    174.87 o 
   4   6   1       37.37       65.68     18.67 o 
   5   6   1      730.13      835.68     40.01 o 
   6   6   1     2215.15     2355.25     92.81 o 
   7   6   1        7.44      -11.70     14.49 o 
   8   6   1      228.72      247.04     26.59 o 
   9   6   1      185.92      172.25     39.99 o 
  10   6   1      152.69      142.43     28.38 o 
  11   6   1        0.10      -31.99     21.33 o 
  12   6   1       34.92        1.46     26.56 o 
  13   6   1       17.96      -34.16     27.64 o 
  14   6   1       32.35      -25.58     32.03 o 
  15   6   1      129.76       74.96     38.50 o 
  16   6   1      123.65       69.67     40.76 o 
  17   6   1       71.69       24.79     39.36 o 
  18   6   1        2.85      -55.58     37.05 o 
  19   6   1      481.99      552.33     77.55 o 
  20   6   1        1.00      -21.10     52.23 o 
  21   6   1      285.78      285.46     70.36 o 
  22   6   1        3.83      -68.37     55.87 o 
   1   7   1       89.08      215.95     38.71 o 
   2   7   1     7766.91     8485.70    436.98 o 
   3   7   1     5257.73     5121.49    269.35 o 
   4   7   1      284.48      299.00     35.01 o 
   5   7   1      213.29      196.58     24.17 o 
   6   7   1     1152.14     1229.75     57.87 o 
   7   7   1      260.26      255.08     26.46 o 
   8   7   1      338.16      350.80     29.03 o 
   9   7   1      500.04      655.34     51.56 o 
  10   7   1      124.37       66.84     29.36 o 
  11   7   1      298.04      248.33     38.72 o 
  12   7   1      659.52      704.92     58.62 o 
  13   7   1      352.32      510.55     53.95 o 
  14   7   1      523.50      640.79     60.43 o 
  15   7   1        5.03      -51.56     34.37 o 
  16   7   1       41.67      -10.73     37.45 o 
  17   7   1      672.97      819.50     72.29 o 
  18   7   1       93.72       61.54     44.13 o 
  19   7   1      162.35      157.51     54.44 o 
  20   7   1       27.56       54.48     54.84 o 
  21   7   1        2.70      -53.46     53.39 o 
   0   8   1      288.69      355.10     69.85 o 
   1   8   1        8.80       -6.59     26.10 o 
   2   8   1     2991.63     2808.20    156.32 o 
   3   8   1      545.84      659.52     61.99 o 
   4   8   1      762.51      854.79     59.06 o 
   5   8   1     1007.80     1072.57     58.64 o 
   6   8   1      671.43      847.19     54.58 o 
   7   8   1       73.69       32.03     20.54 o 
   8   8   1       46.95        5.21     26.06 o 
   9   8   1      982.64     1125.20     71.49 o 
  10   8   1     1063.24     1166.16    114.65 o 
  11   8   1      628.47      808.03     63.61 o 
  12   8   1      489.61      806.44     64.77 o 
  13   8   1     1753.13     1612.83     89.27 o 
  14   8   1      188.26      270.62     48.84 o 
  15   8   1       37.89       15.15     39.49 o 
  16   8   1        1.30      -55.90     37.27 o 
  17   8   1       28.88      -34.28     39.97 o 
  18   8   1        6.54        1.04     42.71 o 
  19   8   1      201.49      212.60     54.21 o 
  20   8   1        0.89      -77.36     51.57 o 
   1   9   1       23.62      -13.07     32.72 o 
   2   9   1      105.59      136.17     40.80 o 
   3   9   1      348.79      308.74     48.79 o 
   4   9   1      670.00      678.03     58.81 o 
   5   9   1     3211.29     3113.14    142.91 o 
   6   9   1      270.39      315.61     45.17 o 
   7   9   1        2.45      -27.60     22.79 o 
   8   9   1      472.17      541.16     51.27 o 
   9   9   1     1100.67     1141.02     75.39 o 
  10   9   1       73.18       75.33     37.21 o 
  11   9   1      156.30       95.48     46.47 o 
  12   9   1        3.75      -51.69     34.46 o 
  13   9   1       92.99        5.35     43.09 o 
  14   9   1        0.48      -53.82     39.50 o 
  15   9   1        0.27      -59.57     39.71 o 
  16   9   1      224.01      250.10     51.57 o 
  17   9   1        1.25      -17.46     44.17 o 
  18   9   1      138.62      180.61     52.33 o 
  19   9   1       43.22      -25.03     46.99 o 
   0  10   1     1459.52     1216.31    116.94 o 
   1  10   1      471.57      503.74     64.38 o 
   2  10   1     1014.45     1144.32     96.72 o 
   3  10   1     1181.08     1269.04     95.85 o 
   4  10   1      596.48      804.34     69.93 o 
   5  10   1       79.44      102.10     35.78 o 
   6  10   1      436.09      430.79     55.53 o 
   7  10   1      716.63      903.99    110.67 o 
   8  10   1      514.43      659.42     66.75 o 
   9  10   1     1597.30     1620.11    111.46 o 
  10  10   1       25.39       14.84     36.59 o 
  11  10   1       92.43       12.16     38.08 o 
  12  10   1      169.47      140.69     42.70 o 
  13  10   1        1.79      -44.69     36.98 o 
  14  10   1      255.45      305.36     53.44 o 
  15  10   1       50.37       16.16     43.43 o 
  16  10   1      103.51       24.13     45.58 o 
  17  10   1       29.95       -1.16     48.38 o 
  18  10   1        8.54      -71.10     47.40 o 
   1  11   1       65.75      -43.42     40.81 o 
   2  11   1        5.06      -61.36     40.91 o 
   3  11   1        0.02      -60.81     40.54 o 
   4  11   1      650.36      788.27     74.43 o 
   5  11   1      324.96      339.76     48.09 o 
   6  11   1      274.88      304.43     60.23 o 
   7  11   1      460.65      488.01     68.16 o 
   8  11   1      434.13      577.53     92.04 o 
   9  11   1        1.15      -43.97     70.48 o 
  10  11   1        0.93      -51.27     34.18 o 
  11  11   1        6.12      -52.44     34.96 o 
  12  11   1        1.57      -52.65     35.10 o 
  13  11   1        1.69      -58.56     39.04 o 
  14  11   1        8.63      -64.28     42.85 o 
  15  11   1       28.13      -62.91     41.94 o 
  16  11   1        0.06      -62.97     41.98 o 
  17  11   1       18.95      -70.26     46.84 o 
   0  12   1      151.17      106.52     74.08 o 
   1  12   1      242.48      144.86     58.90 o 
   2  12   1       41.94      -53.46     46.94 o 
   3  12   1      364.56      364.78     66.51 o 
   4  12   1      274.62      270.71     53.61 o 
   5  12   1       76.00       31.44     48.39 o 
   6  12   1      194.98      126.11     53.08 o 
   7  12   1       36.26      -39.47     45.10 o 
   8  12   1        0.45      -70.85     47.24 o 
   9  12   1        0.37      -48.79     44.01 o 
  10  12   1        7.21      -70.35     46.90 o 
  11  12   1      143.29      134.42     59.26 o 
  12  12   1        3.77      -67.79     45.19 o 
  13  12   1       19.24      -51.49     43.87 o 
  14  12   1       64.68       66.24     51.53 o 
  15  12   1       34.28      -34.75     51.33 o 
   1  13   1      601.00      358.58     70.23 o 
   2  13   1      234.57       95.24     61.98 o 
   3  13   1       40.84      -66.97     44.65 o 
   4  13   1        0.56      -20.84     60.96 o 
   5  13   1       87.51       11.78     58.35 o 
   6  13   1       23.08      -51.66     54.47 o 
   7  13   1       34.73      -25.70     59.82 o 
   8  13   1       53.07      -37.79     63.51 o 
   9  13   1        5.29      -25.03     62.71 o 
  10  13   1       17.54      -57.19     62.69 o 
  11  13   1       31.67      -73.27     71.80 o 
  12  13   1        5.76      -85.60     72.79 o 
  13  13   1       47.43      -47.77     79.44 o 
   0  14   1       35.80      -43.81     75.10 o 
   1  14   1        1.61      -69.94     52.84 o 
   2  14   1        8.56      -38.06     55.13 o 
   3  14   1      152.11       50.05     57.06 o 
   4  14   1       20.10      100.07     94.29 o 
   5  14   1      120.98       82.76     93.64 o 
   6  14   1        5.17       65.38     88.75 o 
   7  14   1      121.59       46.66     81.93 o 
   8  14   1        5.79      -71.86     87.77 o 
   9  14   1       75.25      226.14    109.05 o 
  10  14   1       59.82       15.76     84.50 o 
   1  15   1      114.62       92.50     65.13 o 
   2  15   1        1.67      -26.45     61.32 o 
   3  15   1       65.59       76.02     91.51 o 
   4  15   1       12.04      146.27    103.54 o 
   5  15   1       31.12       27.30     98.04 o 
   6  15   1        9.03     -128.19     85.46 o 
   7  15   1       42.35       15.20    102.45 o 
   0   0   2       44.85      -71.79     47.86 o 
   1   0   2     2766.16     2710.29    139.91 o 
   2   0   2     5297.69     6054.88    312.13 o 
   3   0   2     2963.85     3065.15    182.42 o 
   4   0   2      261.88      237.64     37.43 o 
   5   0   2     2609.15     2910.49    153.22 o 
   6   0   2    90396.57    88094.13   4497.59 o 
   7   0   2     2972.21     3065.93    162.83 o 
   8   0   2     2072.52     2008.53    109.72 o 
   9   0   2      278.97      186.44     28.38 o 
  10   0   2    11998.56    12486.25    646.00 o 
  11   0   2     2096.43     1952.55    109.48 o 
  12   0   2     1143.87     1166.69     71.26 o 
  13   0   2      352.10      400.09     53.98 o 
  14   0   2      664.44      575.96     88.03 o 
  15   0   2       15.81       13.81     51.43 o 
  16   0   2        2.75      -58.08     52.21 o 
  17   0   2       26.89      -20.39     59.19 o 
  18   0   2      283.25      317.70    108.65 o 
  19   0   2      200.43      189.51     79.10 o 
  20   0   2       71.95       -2.87     71.32 o 
  21   0   2      186.15       77.05    136.78 o 
  22   0   2       32.56       -9.07     71.46 o 
  23   0   2        0.01      -65.80     75.63 o 
   1   1   2     2589.42     2393.87    110.03 o 
   2   1   2     9135.32     9597.95    370.78 o 
   3   1   2     8645.72     8477.33    330.34 o 
   4   1   2      518.27      535.00     22.66 o 
   5   1   2    10299.86    10971.28    399.07 o 
   6   1   2    43847.36    44785.98   1619.27 o 
   7   1   2     3492.79     3383.60    126.41 o 
   8   1   2     1050.84      937.59     39.51 o 
   9   1   2      132.66      212.42     18.81 o 
  10   1   2    10931.40    11078.48    405.41 o 
  11   1   2        9.91       18.76     16.47 o 
  12   1   2      662.11      712.75     41.52 o 
  13   1   2       20.63       63.80     25.86 o 
  14   1   2       46.59      168.03     39.66 o 
  15   1   2      453.24      547.41     61.30 o 
  16   1   2        9.60       18.08     40.40 o 
  17   1   2      141.33       73.88     47.11 o 
  18   1   2      850.22      927.40     88.44 o 
  19   1   2        1.53      -45.74     43.52 o 
  20   1   2       11.59      -68.96     45.97 o 
  21   1   2       12.77      -74.18     49.46 o 
  22   1   2      294.78      280.61     70.16 o 
  23   1   2       11.83      -75.70     50.47 o 
   0   2   2        0.19      -12.29     11.60 o 
   1   2   2     2578.30     2610.98    110.43 o 
   2   2   2     2523.49     2542.29    100.42 o 
   3   2   2     2237.23     1925.29     72.46 o 
   4   2   2      488.42      511.87     23.71 o 
   5   2   2      123.92      137.72     15.71 o 
   6   2   2    15557.83    16196.45    631.39 o 
   7   2   2     2013.32     1894.36     78.96 o 
   8   2   2     1144.30      961.65     44.00 o 
   9   2   2     6931.69     6804.36    270.23 o 
  10   2   2     7445.39     7705.65    305.70 o 
  11   2   2       66.35       91.22     20.48 o 
  12   2   2       86.26      108.56     27.39 o 
  13   2   2       68.30      112.35     28.46 o 
  14   2   2      239.63      229.36     36.15 o 
  15   2   2      139.00      181.72     36.26 o 
  16   2   2      144.89      207.73     48.78 o 
  17   2   2        0.21      -17.54     43.25 o 
  18   2   2      931.28     1151.00    102.23 o 
  19   2   2       30.43      -49.73     46.87 o 
  20   2   2        0.73      -25.24     46.01 o 
  21   2   2        6.28        8.72     52.95 o 
  22   2   2       28.76      -24.39     55.08 o 
  23   2   2        0.47      -75.52     50.35 o 
   1   3   2       66.19       49.99     14.00 o 
   2   3   2     3165.78     3209.03    127.47 o 
   3   3   2      664.07      670.19     30.10 o 
   4   3   2      150.34      181.60     14.32 o 
   5   3   2      252.29      237.28     19.13 o 
   6   3   2    11230.94    11569.51    422.07 o 
   7   3   2     2104.09     1903.71     79.73 o 
   8   3   2      942.60      985.70     45.27 o 
   9   3   2      227.78      196.40     17.84 o 
  10   3   2     4972.36     4720.42    207.91 o 
  11   3   2      452.80      561.90     44.51 o 
  12   3   2     1078.80     1039.70     58.00 o 
  13   3   2      749.07      838.57     59.17 o 
  14   3   2      302.34      235.64     35.98 o 
  15   3   2       89.02       67.89     33.50 o 
  16   3   2      199.91      235.74     42.40 o 
  17   3   2      396.68      486.04     67.38 o 
  18   3   2       51.56       66.29     48.30 o 
  19   3   2       60.25       64.19     47.12 o 
  20   3   2        0.12       -4.97     51.75 o 
  21   3   2        0.33      -56.82     49.67 o 
  22   3   2        4.27      -56.13     56.45 o 
  23   3   2       10.71      -84.71     56.48 o 
   0   4   2      347.89      298.12     43.33 o 
   1   4   2     6850.07     6516.21    333.27 o 
   2   4   2     1435.85     1507.34     74.50 o 
   3   4   2     8860.72     8570.38    334.55 o 
   4   4   2     3065.40     3218.76    121.30 o 
   5   4   2      316.27      331.29     22.06 o 
   6   4   2      310.21      313.57     21.54 o 
   7   4   2     1150.66      920.42     39.17 o 
   8   4   2        1.26        0.59     15.54 o 
   9   4   2      264.31      238.40     21.23 o 
  10   4   2      359.25      492.52     41.04 o 
  11   4   2     2430.68     2035.02     97.14 o 
  12   4   2      105.20       73.02     27.39 o 
  13   4   2      987.09     1183.50     74.71 o 
  14   4   2      249.33      249.37     36.65 o 
  15   4   2        9.23      -43.78     29.19 o 
  16   4   2       30.41      -40.95     31.65 o 
  17   4   2       13.61      -53.93     35.96 o 
  18   4   2      131.74       96.25     52.22 o 
  19   4   2        0.87      -23.25     48.78 o 
  20   4   2      328.91      218.02     62.48 o 
  21   4   2        5.46      -14.43     52.25 o 
  22   4   2      214.88      158.51     65.33 o 
  23   4   2        0.03      -81.30     66.65 o 
   1   5   2     7435.93     7200.49    369.26 o 
   2   5   2       58.07       51.00     20.60 o 
   3   5   2     2886.06     3051.13    124.08 o 
   4   5   2     1770.70     2093.45     87.30 o 
   5   5   2     2429.42     2414.40     93.60 o 
   6   5   2      137.34      139.09     17.51 o 
   7   5   2     3560.33     3941.31    148.78 o 
   8   5   2      603.91      696.15     33.67 o 
   9   5   2        4.33       19.46     16.37 o 
  10   5   2        6.85      -13.17     21.10 o 
  11   5   2      183.13      110.92     27.62 o 
  12   5   2      447.26      459.18     43.87 o 
  13   5   2        8.13      -37.63     25.09 o 
  14   5   2      164.29       46.69     31.48 o 
  15   5   2      183.51      117.61     37.53 o 
  16   5   2     1124.31     1259.34     84.78 o 
  17   5   2       68.84      -42.46     33.45 o 
  18   5   2       30.15       -7.32     46.84 o 
  19   5   2       59.80       23.38     49.38 o 
  20   5   2      506.11      576.73     78.65 o 
  21   5   2        4.57        6.04     52.44 o 
  22   5   2      111.25        5.25     59.89 o 
   0   6   2     6345.24     6481.47    474.41 o 
   1   6   2      528.57      635.13     55.33 o 
   2   6   2     1556.74     1715.95     98.49 o 
   3   6   2     1854.90     1927.03    108.98 o 
   4   6   2     8331.88     9704.48    412.83 o 
   5   6   2      127.97      115.17     19.28 o 
   6   6   2      124.26      137.00     20.12 o 
   7   6   2       74.39      121.73     19.71 o 
   8   6   2     2426.85     2528.99     99.61 o 
   9   6   2      325.13      427.49     39.12 o 
  10   6   2      246.44      267.32     34.85 o 
  11   6   2        9.75       -3.92     24.48 o 
  12   6   2       36.69      -19.77     26.59 o 
  13   6   2       64.79       27.67     30.26 o 
  14   6   2      377.56      278.36     43.75 o 
  15   6   2      511.38      618.52     59.25 o 
  16   6   2      164.69      118.91     40.69 o 
  17   6   2        2.36      -52.78     35.19 o 
  18   6   2       16.53      -22.77     37.30 o 
  19   6   2        1.36      -85.69     57.13 o 
  20   6   2       89.42       81.46     56.80 o 
  21   6   2       24.84      -77.81     51.88 o 
   1   7   2       25.29       22.51     27.82 o 
   2   7   2     5855.32     5956.75    311.34 o 
   3   7   2       87.25       56.97     29.49 o 
   4   7   2     4215.01     4202.75    200.96 o 
   5   7   2       31.63       82.70     19.62 o 
   6   7   2       94.36       93.68     20.42 o 
   7   7   2      376.07      343.40     29.12 o 
   8   7   2       18.82        7.98     18.05 o 
   9   7   2      231.61      231.12     41.60 o 
  10   7   2      804.68      930.34     67.82 o 
  11   7   2      447.71      451.88     45.66 o 
  12   7   2       22.83       -5.03     29.34 o 
  13   7   2        1.52      -28.51     33.23 o 
  14   7   2      349.55      345.54     48.99 o 
  15   7   2       21.01       60.17     38.30 o 
  16   7   2     1596.98     1457.02    122.57 o 
  17   7   2        9.67        9.18     40.90 o 
  18   7   2      360.01      494.46     59.79 o 
  19   7   2      350.79      483.34     67.01 o 
  20   7   2       14.01      -22.27     53.84 o 
  21   7   2        2.52      -25.94     54.62 o 
   0   8   2     1079.60     1005.66    104.10 o 
   1   8   2        3.71      -15.03     27.56 o 
   2   8   2      256.88      253.14     42.78 o 
   3   8   2      991.13      978.16     71.52 o 
   4   8   2       39.85        7.91     23.73 o 
   5   8   2       33.09        4.10     22.07 o 
   6   8   2       39.87       11.83     19.36 o 
   7   8   2      427.17      444.60     35.51 o 
   8   8   2     1203.28     1216.70     69.82 o 
   9   8   2        2.15      -25.21     26.60 o 
  10   8   2      545.11      646.65     55.92 o 
  11   8   2      248.86      319.24     45.54 o 
  12   8   2    10571.19    10033.16    437.56 o 
  13   8   2      162.78      356.64     58.71 o 
  14   8   2      716.45      896.71     74.09 o 
  15   8   2      652.47      853.27     72.74 o 
  16   8   2      116.16       68.52     40.57 o 
  17   8   2       11.70      -18.90     40.22 o 
  18   8   2       57.13       52.17     43.60 o 
  19   8   2        2.38       -1.28     42.86 o 
  20   8   2       79.11      -37.17     55.85 o 
   1   9   2        0.36      -46.84     31.23 o 
   2   9   2        9.48      -10.56     33.54 o 
   3   9   2       64.28       30.12     33.47 o 
   4   9   2      640.60      635.88     57.87 o 
   5   9   2       42.78       70.65     28.95 o 
   6   9   2       39.99       57.67     29.38 o 
   7   9   2      347.64      369.56     39.28 o 
   8   9   2     2872.08     2764.62    131.90 o 
   9   9   2       62.66      105.66     36.69 o 
  10   9   2      180.68      198.41     43.15 o 
  11   9   2     1284.12     1329.48     81.15 o 
  12   9   2      902.93     1027.16     77.35 o 
  13   9   2       15.91      -40.64     37.50 o 
  14   9   2       26.28       25.06     39.47 o 
  15   9   2       24.60        4.61     37.96 o 
  16   9   2      958.88     1097.31     86.00 o 
  17   9   2       33.63      -55.34     42.44 o 
  18   9   2        3.96      -65.63     43.75 o 
  19   9   2       14.76        3.01     49.38 o 
   0  10   2       62.00       24.15     54.99 o 
   1  10   2       58.97      -20.72     37.42 o 
   2  10   2        1.14      -52.40     34.94 o 
   3  10   2      139.90       88.74     45.34 o 
   4  10   2     5053.66     4836.71    235.14 o 
   5  10   2      205.18      208.18     40.02 o 
   6  10   2       15.43       11.52     33.26 o 
   7  10   2      186.25      186.37     66.62 o 
   8  10   2      480.54      540.88     62.26 o 
   9  10   2      114.74       93.17     38.17 o 
  10  10   2       35.71       -4.66     37.27 o 
  11  10   2       29.82       -7.77     36.92 o 
  12  10   2      411.75      346.95     52.90 o 
  13  10   2        9.82       -6.26     39.46 o 
  14  10   2       38.67      -20.32     38.91 o 
  15  10   2       31.22      -61.34     40.90 o 
  16  10   2        0.04      -63.24     42.16 o 
  17  10   2       17.43      -65.31     43.54 o 
  18  10   2        0.46      -70.54     47.02 o 
   1  11   2      163.57       40.14     47.78 o 
   2  11   2       89.97      -36.44     44.98 o 
   3  11   2      111.13      -65.75     43.84 o 
   4  11   2        1.91      -59.47     39.65 o 
   5  11   2      300.64      211.60     43.40 o 
   6  11   2       41.76       22.66     45.94 o 
   7  11   2      297.00      333.56     61.83 o 
   8  11   2     5161.11     5035.50    281.60 o 
   9  11   2        6.33      -39.75     46.66 o 
  10  11   2        1.86      -18.93     41.00 o 
  11  11   2       19.52      -53.01     35.34 o 
  12  11   2        4.07      -58.01     38.73 o 
  13  11   2       18.60      -27.72     39.48 o 
  14  11   2       13.88      -59.56     39.71 o 
  15  11   2       42.64      -26.73     44.26 o 
  16  11   2        2.53      -68.48     45.66 o 
   0  12   2      415.72      392.88    101.01 o 
   1  12   2        5.73      -78.69     52.46 o 
   2  12   2      170.33      103.01     55.11 o 
   3  12   2       36.20      -11.30     48.05 o 
   4  12   2     2601.01     2100.46    153.68 o 
   5  12   2       11.29      -59.35     56.24 o 
   6  12   2        0.82      -82.65     55.10 o 
   7  12   2        0.21      -86.99     57.99 o 
   8  12   2        1.83      -86.64     57.76 o 
   9  12   2      247.50      175.60     69.08 o 
  10  12   2       10.44      -45.66     60.83 o 
  11  12   2       29.92       29.08     68.43 o 
  12  12   2       10.41      -43.28     48.03 o 
  13  12   2       38.65       20.15     58.28 o 
  14  12   2       21.17       -5.90     55.30 o 
  15  12   2        5.98      -26.40     59.90 o 
   1  13   2        3.00      -47.12     48.96 o 
   2  13   2      325.74      196.37     62.16 o 
   3  13   2       25.92      -78.77     52.51 o 
   4  13   2       94.63       27.87     84.80 o 
   5  13   2      170.63      211.70     85.26 o 
   6  13   2       98.57       87.16     80.22 o 
   7  13   2        1.74      -85.81     57.20 o 
   8  13   2       97.96      113.65     66.73 o 
   9  13   2       12.99      -25.17     59.25 o 
  10  13   2        8.97      -30.77     65.68 o 
  11  13   2       39.34      -11.67     82.92 o 
  12  13   2        2.06      -64.21     63.37 o 
  13  13   2        0.05      -84.55     66.95 o 
   0  14   2        0.08     -116.92     77.95 o 
   1  14   2       80.14       20.52     59.18 o 
   2  14   2       99.86       81.89     70.50 o 
   3  14   2        7.03      -80.76     85.24 o 
   4  14   2       67.30       14.25     75.42 o 
   5  14   2        0.76      -36.00     58.25 o 
   6  14   2       37.23       25.25     66.52 o 
   7  14   2       20.55      -21.15     63.15 o 
   8  14   2       14.57      -46.20     68.43 o 
   9  14   2        0.10      -93.65     65.22 o 
  10  14   2      193.91      225.75     83.78 o 
   1  15   2        0.69      -51.34     69.15 o 
   2  15   2       30.12      -73.83     71.07 o 
   3  15   2        2.20      -50.84     92.15 o 
   4  15   2        7.78       -8.86     92.89 o 
   5  15   2        0.02      -49.80     96.49 o 
   6  15   2        4.88      -96.07     92.50 o 
   1   1   3     1497.33     1508.67     70.49 o 
   2   1   3     8237.00     7980.88    290.16 o 
   3   1   3     2324.42     2493.72     92.38 o 
   4   1   3    13412.99    13444.62    487.19 o 
   5   1   3    36312.95    36262.25   1310.78 o 
   6   1   3     2358.05     2634.03     99.04 o 
   7   1   3     3927.23     3577.54    133.71 o 
   8   1   3      994.31      848.51     35.90 o 
   9   1   3      375.02      417.74     27.92 o 
  10   1   3     5569.45     5652.32    209.84 o 
  11   1   3      155.70      260.37     26.23 o 
  12   1   3     1604.84     1509.63     62.47 o 
  13   1   3     1572.14     1340.47     67.92 o 
  14   1   3     1077.32     1030.32     58.49 o 
  15   1   3     2935.42     2563.53    152.50 o 
  16   1   3      201.27      263.41     52.91 o 
  17   1   3        0.28      -23.97     39.69 o 
  18   1   3        0.06      -36.82     44.78 o 
  19   1   3      290.74      182.76     56.87 o 
  20   1   3       38.38      -64.98     43.32 o 
  21   1   3      111.69        7.17     54.58 o 
  22   1   3        2.81      -75.51     50.34 o 
  23   1   3        1.89      -80.65     56.80 o 
   0   2   3     8442.01     8084.59    575.42 o 
   1   2   3     1608.65     1408.28     61.01 o 
   2   2   3       30.03       38.69     18.37 o 
   3   2   3      786.87      787.96     31.89 o 
   4   2   3    23336.39    23536.29    913.01 o 
   5   2   3     5086.75     4940.97    181.99 o 
   6   2   3     6389.23     6646.18    259.58 o 
   7   2   3     2819.80     3003.20    113.11 o 
   8   2   3     3135.91     2998.44    113.62 o 
   9   2   3     5331.65     4856.28    180.81 o 
  10   2   3     1487.10     1724.01     69.01 o 
  11   2   3     1837.51     1681.55     67.96 o 
  12   2   3      652.13      816.14     53.85 o 
  13   2   3      438.77      612.73     64.77 o 
  14   2   3     1177.47      971.23     56.51 o 
  15   2   3      690.62      845.91     62.15 o 
  16   2   3     2311.06     2121.25    131.71 o 
  17   2   3     1188.94     1285.23     97.84 o 
  18   2   3      446.09      499.60     69.34 o 
  19   2   3      581.56      557.48     74.83 o 
  20   2   3       44.10       10.70     50.18 o 
  21   2   3        0.00      -28.27     50.99 o 
  22   2   3        5.55      -35.18     53.10 o 
  23   2   3      146.70       20.28     61.90 o 
   1   3   3        0.43      -12.09      8.06 o 
   2   3   3     4893.88     4435.99    174.48 o 
   3   3   3     4383.29     4061.39    160.17 o 
   4   3   3     2346.68     2396.78     90.61 o 
   5   3   3      324.05      338.89     25.94 o 
   6   3   3      100.76      118.66     13.96 o 
   7   3   3     6364.74     6144.00    226.56 o 
   8   3   3     2992.90     3238.65    132.15 o 
   9   3   3      869.46      879.17     42.07 o 
  10   3   3      344.88      429.40     39.72 o 
  11   3   3      933.64      825.96     49.77 o 
  12   3   3     1980.39     1832.70     89.42 o 
  13   3   3      567.56      718.14     54.31 o 
  14   3   3       11.91       -2.01     27.38 o 
  15   3   3        0.88      -46.38     30.92 o 
  16   3   3        7.14      -38.59     30.46 o 
  17   3   3      302.26      383.75     62.31 o 
  18   3   3      628.95      768.60     84.23 o 
  19   3   3      555.89      669.13     80.44 o 
  20   3   3      391.22      431.25     72.13 o 
  21   3   3      152.43      165.39     69.36 o 
  22   3   3      337.48      255.12     67.15 o 
  23   3   3        2.41      -58.51     56.85 o 
   0   4   3     1996.13     1601.20    124.58 o 
   1   4   3     2405.83     2364.95    126.08 o 
   2   4   3    11150.64    10320.68    432.00 o 
   3   4   3     2149.97     2189.92     89.55 o 
   4   4   3     1410.04     1305.86     52.54 o 
   5   4   3     3491.71     3810.44    142.79 o 
   6   4   3     1852.90     1713.74     68.27 o 
   7   4   3      251.57      355.27     25.33 o 
   8   4   3     2298.74     2181.99     85.28 o 
   9   4   3      909.03      831.13     41.84 o 
  10   4   3      410.54      448.64     31.70 o 
  11   4   3     3039.31     2756.88    127.54 o 
  12   4   3       23.19      -29.28     23.12 o 
  13   4   3      819.89     1081.38     70.54 o 
  14   4   3       43.75       59.24     30.72 o 
  15   4   3     1205.80     1174.35     67.73 o 
  16   4   3      536.60      569.53     56.75 o 
  17   4   3       28.68        4.89     36.78 o 
  18   4   3      525.82      596.18     75.08 o 
  19   4   3       30.86       36.40     47.27 o 
  20   4   3        0.09      -26.84     64.41 o 
  21   4   3        0.32      -10.50     52.30 o 
  22   4   3       24.98       26.52     57.78 o 
   1   5   3      110.74      129.81     25.92 o 
   2   5   3       95.57      119.47     24.78 o 
   3   5   3    10953.74    10797.24    453.19 o 
   4   5   3     4338.79     4160.48    166.30 o 
   5   5   3      514.51      542.65     29.83 o 
   6   5   3     6324.31     6089.98    226.17 o 
   7   5   3      143.05      205.42     20.28 o 
   8   5   3      237.76      186.81     24.93 o 
   9   5   3      792.84      835.05     38.77 o 
  10   5   3      750.50      822.94     53.84 o 
  11   5   3      165.90      184.66     30.88 o 
  12   5   3       28.69      -26.92     24.66 o 
  13   5   3      245.40      269.38     38.48 o 
  14   5   3       57.80       28.09     30.90 o 
  15   5   3       56.22       12.18     33.99 o 
  16   5   3        3.37      -13.60     31.79 o 
  17   5   3       37.90      -38.11     37.17 o 
  18   5   3       22.01      -44.23     44.99 o 
  19   5   3        0.10      -14.10     49.74 o 
  20   5   3      126.98       30.64     56.82 o 
  21   5   3        0.46      -39.01     53.58 o 
  22   5   3        5.58       -6.80     59.85 o 
   0   6   3     6777.33     6565.22    480.53 o 
   1   6   3      860.57      893.21     58.89 o 
   2   6   3     8426.27     9181.53    543.49 o 
   3   6   3     2728.02     2875.10    139.39 o 
   4   6   3     1161.97     1095.08     51.02 o 
   5   6   3      787.11      853.35     39.40 o 
   6   6   3       73.53        2.80     15.14 o 
   7   6   3     1305.36     1224.70     52.78 o 
   8   6   3      322.84      324.41     27.18 o 
   9   6   3       98.50      125.38     27.04 o 
  10   6   3       52.10       56.18     25.85 o 
  11   6   3      468.34      516.77     45.92 o 
  12   6   3      107.38       88.50     30.70 o 
  13   6   3        0.46      -38.26     25.51 o 
  14   6   3      175.15      157.29     39.23 o 
  15   6   3      468.52      515.38     55.19 o 
  16   6   3       10.46      -42.90     35.63 o 
  17   6   3        0.16      -50.00     33.33 o 
  18   6   3        9.45      -19.80     38.80 o 
  19   6   3      122.96       89.09     55.79 o 
  20   6   3       92.66       41.67     56.51 o 
  21   6   3      162.02      158.92     62.50 o 
   1   7   3     1561.36     1794.44    103.93 o 
   2   7   3     3582.14     3894.90    208.69 o 
   3   7   3      854.06      817.82     51.85 o 
   4   7   3       89.75      161.24     32.55 o 
   5   7   3      407.12      467.25     33.39 o 
   6   7   3        3.65       -6.51     16.39 o 
   7   7   3     1173.05     1001.08     51.63 o 
   8   7   3      120.90      125.66     22.26 o 
   9   7   3       66.63       63.61     25.75 o 
  10   7   3      106.27       58.76     28.64 o 
  11   7   3      126.80       71.90     31.07 o 
  12   7   3      654.89      860.58     65.75 o 
  13   7   3       10.03      -25.89     31.27 o 
  14   7   3     1068.40     1228.55     81.80 o 
  15   7   3      143.58      183.10     44.48 o 
  16   7   3      854.62     1108.99     90.75 o 
  17   7   3      581.32      715.70     68.79 o 
  18   7   3       20.82       19.25     41.42 o 
  19   7   3      491.61      514.08     69.27 o 
  20   7   3      211.14      229.48     65.29 o 
  21   7   3      104.15      117.69     63.49 o 
   0   8   3      215.63      247.52     80.84 o 
   1   8   3     2570.57     2239.92    128.51 o 
   2   8   3        5.27      -42.38     28.26 o 
   3   8   3       80.72       33.73     39.56 o 
   4   8   3      378.48      509.80     56.22 o 
   5   8   3       49.17       -0.89     24.91 o 
   6   8   3        1.31      -25.56     17.04 o 
   7   8   3      508.42      593.42     40.10 o 
   8   8   3      409.75      512.66     46.61 o 
   9   8   3      313.68      333.66     42.33 o 
  10   8   3     1621.07     1505.53     80.17 o 
  11   8   3      120.57      166.18     39.42 o 
  12   8   3      212.35      442.86     53.30 o 
  13   8   3     3364.69     3232.56    154.06 o 
  14   8   3       81.51      112.61     43.58 o 
  15   8   3      194.29      226.94     48.43 o 
  16   8   3       17.54      -16.10     38.44 o 
  17   8   3      391.09      356.97     55.84 o 
  18   8   3       79.16       45.55     44.96 o 
  19   8   3       70.00       91.40     46.45 o 
  20   8   3       59.46      -14.68     52.43 o 
   1   9   3      384.08      363.35     52.21 o 
   2   9   3      292.32      293.58     48.38 o 
   3   9   3      644.64      684.39     77.99 o 
   4   9   3      105.11      199.61     37.32 o 
   5   9   3     1342.07     1184.68     72.75 o 
   6   9   3     1206.47     1305.82     70.46 o 
   7   9   3       21.19       -3.80     32.23 o 
   8   9   3       35.09       49.24     32.46 o 
   9   9   3     3483.01     3407.63    159.41 o 
  10   9   3       36.36      -18.42     34.65 o 
  11   9   3       58.64       47.24     38.41 o 
  12   9   3      133.62       70.10     41.23 o 
  13   9   3       20.43      -54.82     36.54 o 
  14   9   3       90.50       91.51     42.00 o 
  15   9   3      231.66      253.93     49.73 o 
  16   9   3        6.18       24.68     42.65 o 
  17   9   3       53.15      -30.16     42.77 o 
  18   9   3       18.13      -13.85     46.63 o 
  19   9   3      237.25      218.16     57.55 o 
   0  10   3        2.87      -67.07     44.72 o 
   1  10   3       50.80      -32.30     40.06 o 
   2  10   3     1234.43     1240.53     97.95 o 
   3  10   3      558.46      676.27     85.56 o 
   4  10   3      387.62      476.72     55.93 o 
   5  10   3     1840.51     1639.30     94.88 o 
   6  10   3       58.34       50.76     35.13 o 
   7  10   3      341.51      404.91     63.26 o 
   8  10   3      264.72      300.04     52.60 o 
   9  10   3      694.52      864.21     68.75 o 
  10  10   3      156.63       96.69     39.70 o 
  11  10   3      259.54      249.88     49.39 o 
  12  10   3        0.14      -32.59     36.94 o 
  13  10   3       83.56      104.19     42.76 o 
  14  10   3        2.02      -59.77     39.85 o 
  15  10   3       80.77        1.64     44.63 o 
  16  10   3       48.24        4.57     45.50 o 
  17  10   3       83.96       -4.72     49.49 o 
  18  10   3       20.81      -46.92     47.33 o 
   1  11   3       35.00      -57.97     38.65 o 
   2  11   3       67.24      -63.85     42.56 o 
   3  11   3       51.77      -65.91     43.94 o 
   4  11   3        0.56      -60.52     40.34 o 
   5  11   3      156.87      113.25     43.36 o 
   6  11   3      618.17      834.28     86.70 o 
   7  11   3       37.78       75.50     47.75 o 
   8  11   3     1088.67     1301.81    105.37 o 
   9  11   3      304.06      370.00     76.94 o 
  10  11   3       98.83      121.91     48.51 o 
  11  11   3       61.63      -39.45     36.03 o 
  12  11   3       50.13       -2.42     45.29 o 
  13  11   3        1.14      -67.21     44.81 o 
  14  11   3       24.70       10.20     51.46 o 
  15  11   3       47.86      -19.15     50.70 o 
  16  11   3        0.18      -49.93     48.71 o 
   0  12   3        3.58      -29.27     65.36 o 
   1  12   3      143.48       90.91     54.81 o 
   2  12   3       32.39      -37.17     55.25 o 
   3  12   3      700.88      698.37     83.88 o 
   4  12   3      596.42      657.30     81.01 o 
   5  12   3        0.15      -82.19     54.80 o 
   6  12   3      522.51      471.97     88.97 o 
   7  12   3        3.85      -11.92     60.15 o 
   8  12   3       37.43      -59.70     54.22 o 
   9  12   3        1.60      -87.54     58.36 o 
  10  12   3        6.20      -86.07     60.16 o 
  11  12   3        0.82      -31.39     78.28 o 
  12  12   3       80.59      128.55     75.12 o 
  13  12   3        7.61      -77.28     53.16 o 
  14  12   3        3.60      -51.29     58.58 o 
  15  12   3        6.76       21.68     62.44 o 
   1  13   3      455.20      422.95     83.92 o 
   2  13   3      197.55      152.04     56.36 o 
   3  13   3       18.62      -69.00     46.00 o 
   4  13   3      192.90       49.02     82.20 o 
   5  13   3        0.04      -88.41     58.94 o 
   6  13   3       78.09       66.47     66.55 o 
   7  13   3       49.33      -32.26     64.25 o 
   8  13   3        4.82      -40.61     62.79 o 
   9  13   3        4.20      -15.69     60.48 o 
  10  13   3       25.91      -13.57     67.99 o 
  11  13   3        3.70      -27.90     67.09 o 
  12  13   3       51.74       61.52     77.68 o 
  13  13   3        0.87      -64.71     71.68 o 
   0  14   3       59.08       56.91    112.53 o 
   1  14   3      113.15       -5.16     48.26 o 
   2  14   3       24.33      -32.49     49.35 o 
   3  14   3        0.56      -51.14     56.02 o 
   4  14   3       34.78       13.61     89.13 o 
   5  14   3      101.38       23.44     66.04 o 
   6  14   3       20.29      -30.75     66.38 o 
   7  14   3      162.03       97.69     73.64 o 
   8  14   3        2.12       -4.37     60.91 o 
   9  14   3        3.54      -95.06     63.37 o 
  10  14   3       55.62       78.85    115.41 o 
   1  15   3        0.09       -6.77     49.28 o 
   2  15   3        2.56      -55.75     62.31 o 
   3  15   3       22.14     -123.06     82.04 o 
   4  15   3        0.07       73.59     93.06 o 
   5  15   3       56.04      122.05    194.34 o 
   6  15   3       12.64     -117.71     97.01 o 
   0   0   4   430062.56   505732.97  50551.31 o 
   1   0   4    12986.22    13077.58    767.71 o 
   2   0   4       62.99       63.06     10.85 o 
   3   0   4      201.32      283.84     19.43 o 
   4   0   4    12122.75    12911.22    663.12 o 
   5   0   4    21130.18    23016.17   1179.47 o 
   6   0   4      399.87      392.71     29.75 o 
   7   0   4     2901.57     3092.95    164.09 o 
   8   0   4      933.66      890.60     53.56 o 
   9   0   4     1213.37     1184.20     69.08 o 
  10   0   4     5030.53     4895.92    258.66 o 
  11   0   4      482.95      562.97     45.95 o 
  12   0   4      929.53      799.04     67.49 o 
  13   0   4       12.79      -16.80     24.98 o 
  14   0   4      997.45     1129.24    129.13 o 
  15   0   4      586.26      656.82     98.51 o 
  16   0   4      251.46      167.13     74.05 o 
  17   0   4       97.43       19.40     79.55 o 
  18   0   4       60.39      -30.12     64.96 o 
  19   0   4       55.08       -3.65     62.33 o 
  20   0   4      185.03       76.01     79.47 o 
  21   0   4       35.11      -26.32     68.40 o 
  22   0   4        1.37     -106.22     70.81 o 
  23   0   4       16.36      -22.35     76.55 o 
   1   1   4    13307.61    12812.16    532.26 o 
   2   1   4       23.06       -0.89      6.21 o 
   3   1   4    23833.16    24029.05    869.94 o 
   4   1   4    41753.24    42302.02   1529.66 o 
   5   1   4      261.17      368.73     20.77 o 
   6   1   4        2.51       15.79      9.91 o 
   7   1   4     4345.93     4299.85    159.74 o 
   8   1   4       28.52        7.81     11.73 o 
   9   1   4     1179.75     1106.14     46.39 o 
  10   1   4      790.49      751.29     34.75 o 
  11   1   4      982.70     1023.12     45.03 o 
  12   1   4        2.54       19.67     17.18 o 
  13   1   4        2.82      -17.57     23.51 o 
  14   1   4       78.32       84.70     29.10 o 
  15   1   4       20.75       24.97     36.84 o 
  16   1   4      282.73      257.53     53.00 o 
  17   1   4       92.50       57.70     47.13 o 
  18   1   4      173.19       82.16     49.37 o 
  19   1   4      275.03      186.32     53.71 o 
  20   1   4        9.78      -41.97     45.99 o 
  21   1   4       41.42      -73.64     49.10 o 
  22   1   4        2.47      -69.92     48.95 o 
  23   1   4        6.24      -87.56     58.37 o 
   0   2   4    12357.64    11364.96    809.18 o 
   1   2   4    10137.67     9845.68    496.03 o 
   2   2   4     3061.74     2904.44    114.74 o 
   3   2   4     3935.02     4071.26    150.37 o 
   4   2   4      142.17      114.97     19.27 o 
   5   2   4     3806.43     3640.99    135.15 o 
   6   2   4     1884.93     1928.49     74.33 o 
   7   2   4     2102.01     1809.74     70.36 o 
   8   2   4     1422.18     1451.47     61.62 o 
   9   2   4      773.23      789.83     35.39 o 
  10   2   4     3528.84     3597.77    136.12 o 
  11   2   4     1519.13     1402.30     58.36 o 
  12   2   4      805.56      805.09     64.55 o 
  13   2   4      251.11      314.55     36.72 o 
  14   2   4       33.45       21.23     27.80 o 
  15   2   4      938.38     1022.14     63.16 o 
  16   2   4     4788.67     4676.07    263.70 o 
  17   2   4      209.25      327.93     60.09 o 
  18   2   4      192.44      185.03     52.37 o 
  19   2   4       11.87      -29.81     47.37 o 
  20   2   4        1.12      -52.50     46.25 o 
  21   2   4        1.23      -55.42     50.58 o 
  22   2   4       52.04       58.14     57.16 o 
  23   2   4       19.16      -56.18     58.10 o 
   1   3   4     3542.25     3304.35    140.68 o 
   2   3   4      264.00      254.53     23.67 o 
   3   3   4      373.10      434.15     22.51 o 
   4   3   4     4370.55     4286.30    159.04 o 
   5   3   4     1043.47      977.44     40.26 o 
   6   3   4      729.31      685.63     32.26 o 
   7   3   4     6954.44     7079.17    260.77 o 
   8   3   4       32.06       -0.01     12.30 o 
   9   3   4       29.35       26.72     13.45 o 
  10   3   4     1174.58     1029.40     53.03 o 
  11   3   4       75.11       78.90     22.58 o 
  12   3   4     2101.00     1980.51     95.55 o 
  13   3   4      134.51      152.99     31.78 o 
  14   3   4     2086.76     1937.69     95.58 o 
  15   3   4       82.71       97.80     34.12 o 
  16   3   4      499.83      549.48     54.27 o 
  17   3   4       90.30       64.14     50.97 o 
  18   3   4      288.77      395.58     66.67 o 
  19   3   4      467.12      585.40     89.49 o 
  20   3   4      550.25      665.41     84.07 o 
  21   3   4        0.17      -70.96     47.31 o 
  22   3   4        6.83       27.50     59.70 o 
  23   3   4       32.75      -16.11     61.06 o 
   0   4   4    19430.77    18858.81   1342.26 o 
   1   4   4     3158.03     3228.42    169.51 o 
   2   4   4      127.03      181.53     16.94 o 
   3   4   4      229.30      172.52     17.44 o 
   4   4   4      662.36      663.70     31.83 o 
   5   4   4     1173.95     1244.01     50.78 o 
   6   4   4     3188.42     3428.23    129.72 o 
   7   4   4     2849.01     2844.43    108.83 o 
   8   4   4     1514.60     1736.53     69.43 o 
   9   4   4     5077.56     4844.19    181.50 o 
  10   4   4        0.42        5.89     16.57 o 
  11   4   4      370.84      430.97     40.54 o 
  12   4   4      182.16      260.94     35.11 o 
  13   4   4      118.52      108.34     31.65 o 
  14   4   4      499.65      618.20     58.77 o 
  15   4   4      191.33      162.06     36.92 o 
  16   4   4      601.36      721.22     60.05 o 
  17   4   4      342.72      367.36     49.99 o 
  18   4   4      264.15      147.57     53.90 o 
  19   4   4      140.97       96.91     53.63 o 
  20   4   4      322.48      388.49     70.27 o 
  21   4   4       29.11       -4.07     50.70 o 
  22   4   4       99.14       54.15     58.06 o 
   1   5   4      120.59       96.65     25.11 o 
   2   5   4     1269.18     1313.22     67.93 o 
   3   5   4      388.65      372.89     27.68 o 
   4   5   4      782.89      658.52     34.53 o 
   5   5   4    11016.64    11370.86    416.77 o 
   6   5   4      155.89      223.64     21.82 o 
   7   5   4      352.77      504.44     30.88 o 
   8   5   4      131.19      215.10     26.63 o 
   9   5   4     1066.08     1032.19     45.47 o 
  10   5   4     3337.70     3590.19    162.54 o 
  11   5   4      390.43      504.72     44.51 o 
  12   5   4       18.07      -31.75     23.63 o 
  13   5   4     1547.28     1532.16     79.47 o 
  14   5   4        0.62      -38.47     25.65 o 
  15   5   4       41.09      -26.98     35.40 o 
  16   5   4      104.87       41.11     36.48 o 
  17   5   4        4.75      -50.22     33.48 o 
  18   5   4      120.53       35.61     48.01 o 
  19   5   4        2.31      -10.09     45.67 o 
  20   5   4      184.48      169.45     61.68 o 
  21   5   4       20.02        3.55     54.50 o 
  22   5   4        0.06       -5.25     55.53 o 
   0   6   4     4096.10     4196.27    313.15 o 
   1   6   4     6620.55     6732.22    347.90 o 
   2   6   4     1570.48     2027.43    113.95 o 
   3   6   4      314.50      425.65     51.68 o 
   4   6   4     3991.92     3899.75    169.97 o 
   5   6   4       30.40       11.83     15.86 o 
   6   6   4     1051.99     1039.93     46.13 o 
   7   6   4        1.40      -22.10     15.34 o 
   8   6   4      135.57       96.96     19.77 o 
   9   6   4      441.74      631.60     53.62 o 
  10   6   4      278.54      214.34     31.93 o 
  11   6   4      116.42      124.68     30.18 o 
  12   6   4        9.77      -38.53     25.69 o 
  13   6   4        0.00      -39.57     26.38 o 
  14   6   4      147.28      118.65     36.88 o 
  15   6   4        2.77      -47.65     31.77 o 
  16   6   4       15.55      -54.77     36.51 o 
  17   6   4      287.22      225.35     51.39 o 
  18   6   4       25.13      -36.85     36.56 o 
  19   6   4       44.54      -52.44     49.87 o 
  20   6   4       90.47       83.27     56.94 o 
  21   6   4        7.00      -74.31     49.54 o 
   1   7   4       28.38        4.66     25.77 o 
   2   7   4     3533.72     3486.08    188.76 o 
   3   7   4       13.00       17.71     21.93 o 
   4   7   4      793.18      737.42     44.25 o 
   5   7   4       14.98       -0.48     19.55 o 
   6   7   4      584.37      735.26     42.89 o 
   7   7   4       28.39       24.79     18.58 o 
   8   7   4       86.14       62.73     21.00 o 
   9   7   4      487.37      555.27     46.92 o 
  10   7   4        0.03      -14.65     25.69 o 
  11   7   4        7.97      -12.73     27.19 o 
  12   7   4        7.10      -39.09     28.85 o 
  13   7   4        0.05      -46.94     31.30 o 
  14   7   4      280.55      207.91     43.20 o 
  15   7   4        1.43      -41.99     34.95 o 
  16   7   4      212.58      299.62     49.97 o 
  17   7   4      466.85      549.25     66.80 o 
  18   7   4      227.63      261.09     51.03 o 
  19   7   4       47.75       12.74     47.24 o 
  20   7   4      110.10       83.78     59.19 o 
  21   7   4       76.18       73.42     64.11 o 
   0   8   4       37.43       20.40     42.07 o 
   1   8   4      171.40       81.10     49.79 o 
   2   8   4     3871.21     3768.49    204.64 o 
   3   8   4      123.66      150.10     31.36 o 
   4   8   4        1.08      -24.71     23.75 o 
   5   8   4       35.25       21.64     25.84 o 
   6   8   4       16.60       23.10     21.17 o 
   7   8   4        0.34      -19.12     18.66 o 
   8   8   4      156.59      236.33     36.41 o 
   9   8   4      370.75      492.25     48.13 o 
  10   8   4      451.71      542.45     52.91 o 
  11   8   4       37.78       16.94     34.06 o 
  12   8   4       90.79      148.37     42.95 o 
  13   8   4     3157.52     3121.85    149.18 o 
  14   8   4       49.48       48.80     41.58 o 
  15   8   4      211.83      238.96     48.70 o 
  16   8   4      215.63      278.71     51.87 o 
  17   8   4       62.60       74.00     52.67 o 
  18   8   4       19.38       36.65     42.42 o 
  19   8   4        0.42       -9.88     43.66 o 
  20   8   4        0.93       46.30     55.40 o 
   1   9   4      274.74      316.44     78.31 o 
   2   9   4     1225.70     1117.82     82.00 o 
   3   9   4       50.44       29.98     35.92 o 
   4   9   4       64.08       -2.44     35.36 o 
   5   9   4       98.57       80.29     33.51 o 
   6   9   4     1457.88     1346.87     70.60 o 
   7   9   4        0.71      -21.62     26.49 o 
   8   9   4        5.51        6.97     31.38 o 
   9   9   4     2108.51     2228.16    111.09 o 
  10   9   4      117.65      165.36     42.84 o 
  11   9   4       61.14       54.79     38.32 o 
  12   9   4      112.09      101.00     42.13 o 
  13   9   4      139.07       67.66     43.02 o 
  14   9   4       63.86       18.44     39.19 o 
  15   9   4      110.44      110.51     43.96 o 
  16   9   4        0.05      -32.02     39.58 o 
  17   9   4      644.51      895.07     80.20 o 
  18   9   4      117.37       40.12     51.73 o 
  19   9   4       84.53       10.35     47.35 o 
   0  10   4        7.12      -76.31     53.96 o 
   1  10   4      349.10      317.45     68.29 o 
   2  10   4      526.04      482.91     65.67 o 
   3  10   4       20.71       36.43     36.68 o 
   4  10   4        5.19      -47.26     31.51 o 
   5  10   4        1.15        8.81     37.30 o 
   6  10   4     4472.29     4390.92    197.23 o 
   7  10   4       59.90       48.99     43.47 o 
   8  10   4      137.27      155.68     46.42 o 
   9  10   4        5.17      -32.85     37.30 o 
  10  10   4       56.74      -52.06     35.57 o 
  11  10   4       98.62       25.97     38.39 o 
  12  10   4       16.02      -16.24     39.16 o 
  13  10   4      439.03      500.92     61.16 o 
  14  10   4      502.23      638.80     67.78 o 
  15  10   4       77.01       22.67     44.67 o 
  16  10   4        1.68      -20.95     43.86 o 
  17  10   4      120.33      113.00     62.77 o 
  18  10   4      215.39      144.46     58.65 o 
   1  11   4      248.00       84.87     67.86 o 
   2  11   4      689.19      555.78     74.46 o 
   3  11   4        0.02      -61.76     41.17 o 
   4  11   4      364.58      316.82     62.03 o 
   5  11   4      431.57      462.31     71.27 o 
   6  11   4      873.85     1110.83    123.12 o 
   7  11   4      272.26      204.53     71.22 o 
   8  11   4       66.60       30.04     83.01 o 
   9  11   4       11.73      -44.97     55.17 o 
  10  11   4       66.86        3.95     57.39 o 
  11  11   4        0.39      -72.39     48.26 o 
  12  11   4       34.98      -22.18     54.60 o 
  13  11   4       59.27        0.83     56.25 o 
  14  11   4       22.88      -13.06     54.44 o 
  15  11   4        0.76      -44.96     55.52 o 
  16  11   4        0.54      -85.16     56.77 o 
   0  12   4      403.44      406.13     95.30 o 
   1  12   4      522.64      394.91     99.79 o 
   2  12   4      532.07      432.43     70.88 o 
   3  12   4      642.13      553.17     76.16 o 
   4  12   4        0.00      -75.72     50.48 o 
   5  12   4      129.62       28.47     83.35 o 
   6  12   4      102.19      -36.85     55.93 o 
   7  12   4       15.91      -85.76     57.17 o 
   8  12   4      141.42       73.16     86.91 o 
   9  12   4       81.81       18.21     68.13 o 
  10  12   4      174.00       83.40     64.84 o 
  11  12   4        0.53      -86.96     62.58 o 
  12  12   4        1.89      -72.38     64.42 o 
  13  12   4        6.68       -3.15     69.56 o 
  14  12   4       40.80      -49.74     56.42 o 
  15  12   4       38.73       -0.23     75.33 o 
   1  13   4      287.54      254.15     61.72 o 
   2  13   4        2.25      -77.37     53.62 o 
   3  13   4       29.04      -70.56     47.04 o 
   4  13   4       98.41      -17.66     78.92 o 
   5  13   4      269.40      272.55     77.29 o 
   6  13   4       41.81      -48.76     61.54 o 
   7  13   4      152.57      221.85     68.20 o 
   8  13   4       16.99       -5.60     61.51 o 
   9  13   4       14.34      -15.64     59.28 o 
  10  13   4      213.62      291.10     84.98 o 
  11  13   4       32.17      -30.79     64.12 o 
  12  13   4        0.01     -101.51     67.67 o 
   0  14   4        0.28       -9.14     67.44 o 
   1  14   4       18.76      -67.84     45.23 o 
   2  14   4        0.28      -43.94     46.01 o 
   3  14   4      105.38      134.54    105.74 o 
   4  14   4        0.34     -100.24    104.12 o 
   5  14   4        0.01      -79.79     58.07 o 
   6  14   4       12.89      -93.23     62.15 o 
   7  14   4        0.02      -92.33     61.55 o 
   8  14   4        0.68      -42.42     60.21 o 
   9  14   4       14.03      -17.82     68.96 o 
  10  14   4        0.35      -35.67     75.79 o 
   1  15   4        0.79      -49.34     46.72 o 
   2  15   4        4.77       13.97     55.17 o 
   3  15   4        5.34      -52.21     67.32 o 
   4  15   4       12.95       24.08     66.35 o 
   5  15   4        0.13      -48.99     65.97 o 
   6  15   4        0.98       11.67     82.78 o 
   1   1   5      582.51      576.99     27.14 o 
   2   1   5      917.67     1032.95     78.16 o 
   3   1   5     9267.00     9622.03    349.77 o 
   4   1   5     4990.83     4268.43    157.36 o 
   5   1   5     4532.81     4276.65    158.31 o 
   6   1   5     9960.32     9304.43    339.64 o 
   7   1   5      498.31      501.77     25.30 o 
   8   1   5     2457.22     2475.80     95.03 o 
   9   1   5      104.81       60.08     14.84 o 
  10   1   5       80.98      103.73     18.16 o 
  11   1   5     9907.11     9645.11    354.52 o 
  12   1   5      151.66      257.30     25.02 o 
  13   1   5      609.22      659.26     47.61 o 
  14   1   5     1525.00     1502.80     75.77 o 
  15   1   5      436.38      559.80     63.30 o 
  16   1   5     1067.09     1199.41    100.33 o 
  17   1   5      238.07      237.21     54.60 o 
  18   1   5       52.62       30.80     45.82 o 
  19   1   5       39.95      -23.67     52.87 o 
  20   1   5       15.69      -70.59     47.06 o 
  21   1   5        4.67      -67.02     44.68 o 
  22   1   5       15.24        0.14     54.38 o 
  23   1   5        0.16      -73.40     48.93 o 
   0   2   5     7259.30     7857.62    561.91 o 
   1   2   5      351.11      280.97     24.30 o 
   2   2   5     1832.78     1637.37     66.42 o 
   3   2   5     4275.92     4289.04    168.75 o 
   4   2   5      434.21      482.56     23.17 o 
   5   2   5      356.00      382.11     23.61 o 
   6   2   5     1991.75     1769.50     68.71 o 
   7   2   5    17110.58    17325.26    630.09 o 
   8   2   5     3368.87     3145.72    119.26 o 
   9   2   5      932.15      951.04     41.52 o 
  10   2   5     9715.63     9585.14    351.97 o 
  11   2   5      436.13      662.58     38.03 o 
  12   2   5     3059.44     2637.51    111.73 o 
  13   2   5        6.08        8.66     25.48 o 
  14   2   5        0.17      -17.28     25.42 o 
  15   2   5     2320.75     2158.94    105.26 o 
  16   2   5      792.93      917.35     84.32 o 
  17   2   5      725.87      872.20     85.69 o 
  18   2   5      348.17      331.70     60.53 o 
  19   2   5       48.85      -12.07     48.09 o 
  20   2   5      160.06      176.40     60.50 o 
  21   2   5      195.30       37.37     55.82 o 
  22   2   5      104.18       66.89     59.64 o 
  23   2   5       24.64      -21.73     56.02 o 
   1   3   5     1590.42     1290.40     57.45 o 
   2   3   5     4617.56     4791.74    202.40 o 
   3   3   5     1600.86     1511.50     62.57 o 
   4   3   5      680.30      671.55     29.50 o 
   5   3   5      468.76      443.85     24.78 o 
   6   3   5     3235.60     3389.98    127.68 o 
   7   3   5       91.45      185.32     21.18 o 
   8   3   5      152.85      247.68     21.02 o 
   9   3   5      675.08      729.13     36.41 o 
  10   3   5     2251.32     2236.81     93.52 o 
  11   3   5     3060.25     2906.84    121.91 o 
  12   3   5       77.57       92.49     28.12 o 
  13   3   5       26.98       26.44     27.32 o 
  14   3   5      742.62      981.71     67.31 o 
  15   3   5       16.72      -26.83     29.15 o 
  16   3   5      346.36      359.86     46.89 o 
  17   3   5      208.15      171.41     57.51 o 
  18   3   5        0.60      -42.60     44.71 o 
  19   3   5      673.64      816.71    105.86 o 
  20   3   5      789.69      879.71     94.77 o 
  21   3   5       97.83       75.75     56.98 o 
  22   3   5      250.25      209.55     66.22 o 
  23   3   5       67.98       13.78     61.91 o 
   0   4   5     5096.46     4254.49    312.26 o 
   1   4   5     4933.76     5089.47    235.65 o 
   2   4   5      338.67      346.61     22.90 o 
   3   4   5        0.50      -13.33      9.89 o 
   4   4   5     1130.97     1022.56     45.14 o 
   5   4   5      111.62      197.82     18.73 o 
   6   4   5     4130.09     4347.46    162.78 o 
   7   4   5      741.97      702.99     34.29 o 
   8   4   5       40.75       72.34     17.08 o 
   9   4   5     7973.35     8240.82    304.44 o 
  10   4   5       48.81       58.43     21.69 o 
  11   4   5       25.67      -12.12     22.48 o 
  12   4   5       16.83      -23.86     24.67 o 
  13   4   5       41.56       18.96     27.55 o 
  14   4   5      133.45       76.98     32.60 o 
  15   4   5      732.88      948.97     69.80 o 
  16   4   5       70.05       44.09     35.04 o 
  17   4   5       86.24        1.60     40.25 o 
  18   4   5      402.74      327.67     62.67 o 
  19   4   5       48.12       42.79     50.08 o 
  20   4   5      196.96      162.83     60.80 o 
  21   4   5      234.99      193.53     64.29 o 
  22   4   5      125.96      144.37     61.64 o 
   1   5   5     7107.38     6180.87    318.61 o 
   2   5   5       65.36       38.38     17.82 o 
   3   5   5      950.38      707.24     38.04 o 
   4   5   5     2413.10     2190.58     91.23 o 
   5   5   5     5577.10     5566.00    207.64 o 
   6   5   5       28.66       25.78     16.28 o 
   7   5   5     3013.32     3103.91    119.14 o 
   8   5   5      887.91      871.63     41.23 o 
   9   5   5      199.55      204.12     23.01 o 
  10   5   5      367.19      412.68     43.44 o 
  11   5   5        6.26      -19.90     25.16 o 
  12   5   5       10.48      -17.88     25.41 o 
  13   5   5      693.21      950.11     67.07 o 
  14   5   5       68.09       62.25     31.23 o 
  15   5   5       36.67      -22.78     32.49 o 
  16   5   5      742.57      861.97     69.93 o 
  17   5   5      201.54      153.21     42.91 o 
  18   5   5       17.29      -57.29     45.50 o 
  19   5   5      461.94      515.82     75.22 o 
  20   5   5      176.32      147.30     59.79 o 
  21   5   5        9.93       -0.14     54.28 o 
  22   5   5       47.14      -17.44     58.84 o 
   0   6   5      430.87      520.52    146.81 o 
   1   6   5     7063.83     7548.61    388.92 o 
   2   6   5     1339.55     1632.36     84.06 o 
   3   6   5      548.28      722.10     48.53 o 
   4   6   5       77.64      103.91     22.18 o 
   5   6   5     2085.63     2197.48     92.80 o 
   6   6   5       17.69       -6.16     14.89 o 
   7   6   5       58.75       68.92     18.55 o 
   8   6   5      454.91      545.20     34.99 o 
   9   6   5     1518.41     1509.28     69.02 o 
  10   6   5       32.01       14.64     25.07 o 
  11   6   5       37.19       17.27     27.73 o 
  12   6   5       48.22       16.06     27.95 o 
  13   6   5        0.02      -46.60     31.07 o 
  14   6   5      186.29      160.41     39.28 o 
  15   6   5      109.20       42.44     40.25 o 
  16   6   5      209.54      173.90     43.92 o 
  17   6   5       54.66      -20.12     36.71 o 
  18   6   5       25.85      -56.56     37.71 o 
  19   6   5       99.15      105.42     56.67 o 
  20   6   5       21.13      -23.95     50.47 o 
  21   6   5        3.09      -70.87     50.69 o 
   1   7   5        9.62      -30.85     24.21 o 
   2   7   5     1998.12     2200.25    111.19 o 
   3   7   5     4049.63     4207.63    224.46 o 
   4   7   5        1.00       -0.28     18.39 o 
   5   7   5     2521.98     2767.51    124.86 o 
   6   7   5      656.05      741.67     40.23 o 
   7   7   5      146.73      160.35     23.96 o 
   8   7   5      774.31      720.39     42.07 o 
   9   7   5      904.19      864.38     59.43 o 
  10   7   5     1166.13     1062.19     62.12 o 
  11   7   5       23.52      -40.53     27.02 o 
  12   7   5       33.66       17.43     32.81 o 
  13   7   5      238.26      318.00     46.46 o 
  14   7   5      514.90      516.52     60.37 o 
  15   7   5       17.38      -28.14     35.95 o 
  16   7   5        0.03      -27.77     35.59 o 
  17   7   5      113.47       28.59     40.94 o 
  18   7   5      591.68      617.82     66.32 o 
  19   7   5       29.15      -13.28     48.99 o 
  20   7   5       69.35      -26.98     55.11 o 
   0   8   5      412.89      446.81    117.38 o 
   1   8   5     2737.86     2648.14    148.81 o 
   2   8   5       25.16       93.99     41.74 o 
   3   8   5       61.77       32.78     25.84 o 
   4   8   5       20.82       26.39     25.29 o 
   5   8   5      983.16      976.84     61.50 o 
   6   8   5      406.55      333.97     33.80 o 
   7   8   5      332.46      495.27     37.71 o 
   8   8   5       20.49       16.22     26.07 o 
   9   8   5      913.50     1022.09     85.82 o 
  10   8   5      405.29      424.55     48.06 o 
  11   8   5       20.95       43.33     35.71 o 
  12   8   5       48.67      241.04     45.37 o 
  13   8   5     1193.70     1308.66     81.97 o 
  14   8   5     2811.02     2543.87    138.45 o 
  15   8   5        8.90      -39.89     40.74 o 
  16   8   5       23.67       -7.70     38.96 o 
  17   8   5       44.87      -22.61     40.25 o 
  18   8   5       18.11      -10.00     42.79 o 
  19   8   5      150.15      196.67     52.80 o 
  20   8   5        0.46      -15.80     55.67 o 
   1   9   5      312.14      401.03     57.69 o 
   2   9   5     3678.16     3627.50    231.00 o 
   3   9   5       46.90       46.97     30.35 o 
   4   9   5      352.98      468.52     53.51 o 
   5   9   5     1344.23     1268.37     73.51 o 
   6   9   5      844.45      938.14     70.52 o 
   7   9   5     1714.69     1594.79     81.52 o 
   8   9   5      163.60      325.95     43.98 o 
   9   9   5      474.77      801.23     65.12 o 
  10   9   5     3547.55     3200.51    151.91 o 
  11   9   5      134.89      190.34     43.82 o 
  12   9   5      153.22      203.97     46.58 o 
  13   9   5      439.74      594.13     74.56 o 
  14   9   5       83.85       34.21     39.49 o 
  15   9   5       74.77       24.40     44.30 o 
  16   9   5        5.91      -56.77     37.84 o 
  17   9   5        2.87      -53.80     48.64 o 
  18   9   5       12.48      -58.78     41.18 o 
  19   9   5      177.91      120.45     52.22 o 
   0  10   5      372.03      153.05     87.96 o 
   1  10   5      365.21      370.09     62.57 o 
   2  10   5     3514.28     3442.30    223.61 o 
   3  10   5     1736.12     1553.87    100.73 o 
   4  10   5       21.37       -8.61     41.10 o 
   5  10   5      105.96      109.55     50.50 o 
   6  10   5     3873.25     3484.89    176.46 o 
   7  10   5     1238.53     1515.03    142.63 o 
   8  10   5      392.70      542.63     67.35 o 
   9  10   5     1018.85     1212.10    142.08 o 
  10  10   5      235.16      255.25     54.41 o 
  11  10   5      540.36      483.65     64.42 o 
  12  10   5      229.12      213.24     52.53 o 
  13  10   5      164.35      181.03     54.12 o 
  14  10   5       42.42       -1.16     50.48 o 
  15  10   5      124.93       88.52     73.44 o 
  16  10   5       89.32       17.43     55.71 o 
  17  10   5        0.12      -78.50     52.33 o 
   1  11   5      219.52       -1.18     48.56 o 
   2  11   5      173.97       65.61     53.00 o 
   3  11   5      110.49      -23.42     52.45 o 
   4  11   5      153.14       82.03     54.53 o 
   5  11   5       90.02      109.66     54.05 o 
   6  11   5       68.16      181.86     63.46 o 
   7  11   5      596.54      871.26    110.98 o 
   8  11   5       39.12      126.62     69.20 o 
   9  11   5      267.40      252.33     76.48 o 
  10  11   5        0.88      -82.75     55.17 o 
  11  11   5      128.40      129.84     72.10 o 
  12  11   5       86.07       96.16     57.91 o 
  13  11   5       31.54       -8.75     60.73 o 
  14  11   5      152.78       85.44     72.81 o 
  15  11   5       34.64       -9.89     80.19 o 
  16  11   5       10.44      -30.38     55.25 o 
   0  12   5       54.86      -63.95     72.27 o 
   1  12   5      234.05      210.20     61.56 o 
   2  12   5      397.58      329.23     65.58 o 
   3  12   5      184.27      182.31     58.40 o 
   4  12   5       67.97       59.62     59.56 o 
   5  12   5      189.86       31.04    135.17 o 
   6  12   5      329.79      276.26     79.96 o 
   7  12   5        8.28      -61.21     54.60 o 
   8  12   5       12.44      -86.86     57.91 o 
   9  12   5        0.78        4.39     60.83 o 
  10  12   5        8.75      -23.22     63.79 o 
  11  12   5        6.89      -83.27     55.64 o 
  12  12   5       96.45       22.39    119.00 o 
  13  12   5        3.73       71.40     87.75 o 
  14  12   5       10.43      -38.06     51.83 o 
   1  13   5       28.19      -66.69     44.46 o 
   2  13   5      383.27      330.81     66.21 o 
   3  13   5       24.27      -67.91     45.27 o 
   4  13   5        2.28      -45.63     50.73 o 
   5  13   5      107.80       28.36     99.92 o 
   6  13   5       89.06      -74.48     78.94 o 
   7  13   5      287.36      366.70    106.13 o 
   8  13   5       45.54      -12.88    120.29 o 
   9  13   5        3.89      -64.53     82.34 o 
  10  13   5       37.37      -50.27     79.97 o 
  11  13   5       77.96      -49.02     94.75 o 
  12  13   5        0.43       -9.79     61.83 o 
   0  14   5       34.48      -69.85     66.03 o 
   1  14   5       43.30       70.31     82.80 o 
   2  14   5       36.46      -50.76     47.73 o 
   3  14   5        0.95      -65.83     52.95 o 
   4  14   5        3.57       -2.03     68.01 o 
   5  14   5        1.04      -36.49     57.23 o 
   6  14   5        2.39      -49.67     53.70 o 
   7  14   5       16.75      -22.73     56.37 o 
   8  14   5       31.64      -61.54     71.67 o 
   9  14   5        7.06      -23.33     57.93 o 
   1  15   5        5.52      -39.10     52.69 o 
   2  15   5       37.92        0.67     56.97 o 
   3  15   5       40.26      -10.63     71.77 o 
   4  15   5       67.14       83.93     75.86 o 
   5  15   5        0.68      -36.43     59.96 o 
   0   0   6     5450.16     5188.75    529.03 o 
   1   0   6    17537.91    17719.68   1256.67 o 
   2   0   6   123182.45   127452.20   6509.29 o 
   3   0   6    80713.84    79842.85   4075.75 o 
   4   0   6     2011.85     1869.30    100.94 o 
   5   0   6     1528.29     1434.24     79.42 o 
   6   0   6     4324.29     3899.73    205.26 o 
   7   0   6      853.66      612.40     39.67 o 
   8   0   6     2746.22     2711.47    146.38 o 
   9   0   6       16.82       -9.88     18.73 o 
  10   0   6       65.98       39.56     23.14 o 
  11   0   6     3373.46     3526.09    190.58 o 
  12   0   6      469.05      562.49     50.64 o 
  13   0   6      963.89      883.70     59.15 o 
  14   0   6      952.06      941.81     80.08 o 
  15   0   6      188.45       30.91     55.91 o 
  16   0   6        0.67      -75.74     50.49 o 
  17   0   6        0.37      -82.29     55.07 o 
  18   0   6      119.80       83.11     71.34 o 
  19   0   6      106.60       26.37     71.54 o 
  20   0   6       38.02      -76.16     64.95 o 
  21   0   6      198.94      186.99     86.87 o 
  22   0   6        0.06      -30.04     77.85 o 
  23   0   6       48.61      -35.50     85.84 o 
   1   1   6    64070.27    62308.05   2810.28 o 
   2   1   6    86549.30    84044.82   3235.87 o 
   3   1   6       20.64       39.08     29.21 o 
   4   1   6     3444.87     3357.24    124.94 o 
   5   1   6      634.99      564.34     35.06 o 
   6   1   6      155.57      259.73     19.25 o 
   7   1   6      182.82      331.23     25.89 o 
   8   1   6      722.40      739.63     33.25 o 
   9   1   6      501.59      538.95     41.46 o 
  10   1   6      830.57      737.30     34.87 o 
  11   1   6      381.68      462.10     32.18 o 
  12   1   6      152.84      178.17     22.96 o 
  13   1   6      345.46      389.90     35.62 o 
  14   1   6        4.14       10.10     26.21 o 
  15   1   6     1029.51     1356.35    105.76 o 
  16   1   6       93.44       90.93     45.33 o 
  17   1   6      409.18      382.60     62.73 o 
  18   1   6     1014.84     1135.80    102.58 o 
  19   1   6        0.01      -66.76     44.51 o 
  20   1   6        1.26      -37.82     46.70 o 
  21   1   6        8.76      -73.09     48.72 o 
  22   1   6      160.67      153.03     60.83 o 
  23   1   6        1.27      -95.24     63.50 o 
   0   2   6       68.42       64.04     34.28 o 
   1   2   6        3.32      -21.28     14.19 o 
   2   2   6      255.59      196.84     21.64 o 
   3   2   6     4793.06     5195.30    203.47 o 
   4   2   6     4316.32     4328.38    160.51 o 
   5   2   6     4693.20     4429.54    164.21 o 
   6   2   6     2614.12     2458.62     93.85 o 
   7   2   6     1379.35     1415.14     56.79 o 
   8   2   6      755.73      874.69     39.20 o 
   9   2   6     9646.01     9719.72    357.07 o 
  10   2   6     5024.01     5183.00    193.94 o 
  11   2   6     3198.41     3176.17    121.97 o 
  12   2   6        5.41       12.80     21.64 o 
  13   2   6       42.56       -1.61     31.04 o 
  14   2   6       99.46       64.91     33.08 o 
  15   2   6      148.52      188.85     36.66 o 
  16   2   6       89.68       80.69     45.32 o 
  17   2   6        2.99       -5.38     44.50 o 
  18   2   6      115.47       83.54     48.65 o 
  19   2   6       13.83       34.76     49.05 o 
  20   2   6       25.58      -48.61     51.91 o 
  21   2   6        3.03      -59.22     52.32 o 
  22   2   6      154.31       98.69     63.71 o 
  23   2   6        0.13      -38.49     54.43 o 
   1   3   6    13583.57    12655.70    638.66 o 
   2   3   6     6692.59     6559.36    275.79 o 
   3   3   6     2853.73     2520.72    101.56 o 
   4   3   6      111.94       67.86     12.74 o 
   5   3   6    10323.61    10218.42    373.31 o 
   6   3   6     4885.19     5045.55    187.38 o 
   7   3   6     1120.60     1112.14     46.69 o 
   8   3   6      134.37       91.01     16.96 o 
   9   3   6     2091.13     1975.28     83.30 o 
  10   3   6      885.86      883.75     41.84 o 
  11   3   6      165.40      214.22     26.86 o 
  12   3   6     2048.10     2020.26     97.09 o 
  13   3   6     2500.74     2228.26    106.69 o 
  14   3   6      347.03      342.61     42.08 o 
  15   3   6       54.36       10.77     31.34 o 
  16   3   6      171.59      189.61     41.36 o 
  17   3   6      155.21      219.28     52.18 o 
  18   3   6      229.49      254.33     74.40 o 
  19   3   6       72.23      109.21     52.42 o 
  20   3   6      117.08      102.08     57.11 o 
  21   3   6        7.02      -65.20     52.47 o 
  22   3   6      122.54      110.15     61.27 o 
   0   4   6      353.10      367.62     51.43 o 
   1   4   6       23.88       42.43     12.69 o 
   2   4   6       29.05      -13.48      9.93 o 
   3   4   6     4916.42     5134.04    218.07 o 
   4   4   6       43.43       22.81     13.03 o 
   5   4   6     5882.86     5849.81    216.90 o 
   6   4   6      759.68      698.76     33.10 o 
   7   4   6       19.24      -15.00     13.82 o 
   8   4   6     1693.25     1737.64     70.28 o 
   9   4   6     1396.53     1398.46     58.57 o 
  10   4   6     1800.89     1839.79     74.87 o 
  11   4   6      746.16     1079.67     68.82 o 
  12   4   6       15.35       -3.82     25.79 o 
  13   4   6        1.90      -37.64     25.09 o 
  14   4   6       57.32       31.40     30.14 o 
  15   4   6      106.59      152.99     37.34 o 
  16   4   6      617.05      850.86     68.33 o 
  17   4   6      392.14      430.12     59.18 o 
  18   4   6      526.27      509.26     71.20 o 
  19   4   6        2.27      -32.23     44.91 o 
  20   4   6      287.89      298.99     64.45 o 
  21   4   6        0.62      -19.54     53.75 o 
  22   4   6      215.33      111.77     64.46 o 
   1   5   6        0.58      -13.95     16.13 o 
   2   5   6      202.03      193.35     48.24 o 
   3   5   6      393.31      514.84     32.83 o 
   4   5   6       74.49       64.61     21.27 o 
   5   5   6      158.45       88.82     17.60 o 
   6   5   6     1380.09     1488.70     61.28 o 
   7   5   6      467.88      552.70     33.68 o 
   8   5   6      353.05      386.12     28.99 o 
   9   5   6      781.42      740.07     38.72 o 
  10   5   6       10.04        1.92     23.25 o 
  11   5   6       20.13      -28.04     23.85 o 
  12   5   6       99.51      108.74     31.74 o 
  13   5   6      128.55       96.21     33.91 o 
  14   5   6      107.38       11.60     30.69 o 
  15   5   6      167.11      167.81     39.87 o 
  16   5   6     1006.94     1126.46     79.91 o 
  17   5   6        0.82      -53.82     36.95 o 
  18   5   6      124.77       58.00     49.71 o 
  19   5   6       45.99       36.34     51.74 o 
  20   5   6        3.52      -14.20     50.04 o 
  21   5   6      101.12       92.86     61.33 o 
  22   5   6      110.85      151.15     67.64 o 
   0   6   6      814.05      646.82     80.64 o 
   1   6   6     1049.58      973.38     62.52 o 
   2   6   6     2572.76     2362.31    116.48 o 
   3   6   6       32.34       15.77     19.42 o 
   4   6   6     2787.89     2754.30    122.26 o 
   5   6   6      909.83      855.69     42.89 o 
   6   6   6      133.08      183.93     22.93 o 
   7   6   6       30.41        2.03     16.82 o 
   8   6   6      655.44      641.94     36.43 o 
   9   6   6       22.54       -8.67     19.00 o 
  10   6   6        0.15      -33.27     22.18 o 
  11   6   6      430.09      520.80     47.72 o 
  12   6   6      337.54      354.67     42.86 o 
  13   6   6      448.58      408.23     46.27 o 
  14   6   6       13.88      -46.95     31.30 o 
  15   6   6      106.70       49.83     36.90 o 
  16   6   6      161.91      119.92     47.15 o 
  17   6   6       27.12      -35.51     36.15 o 
  18   6   6       46.45      -28.73     39.73 o 
  19   6   6        0.00      -56.09     48.28 o 
  20   6   6        6.74      -37.50     53.99 o 
  21   6   6        3.18       -7.09     57.65 o 
   1   7   6      190.46      146.58     35.04 o 
   2   7   6     1259.95     1335.32     72.63 o 
   3   7   6     2029.46     2043.73    104.26 o 
   4   7   6        6.98        7.54     21.42 o 
   5   7   6       32.64        9.94     19.93 o 
   6   7   6      297.65      353.67     32.92 o 
   7   7   6       68.13       71.95     21.04 o 
   8   7   6      549.54      663.47     43.58 o 
   9   7   6      128.72      121.17     29.70 o 
  10   7   6      274.87      313.69     39.93 o 
  11   7   6      582.19      783.90     61.08 o 
  12   7   6      783.29      888.53     67.07 o 
  13   7   6      102.98       82.36     37.93 o 
  14   7   6      659.43      834.11     69.32 o 
  15   7   6      405.92      487.33     56.13 o 
  16   7   6      612.74      666.48     63.90 o 
  17   7   6       74.06        2.14     39.52 o 
  18   7   6        0.07      -28.66     42.47 o 
  19   7   6       25.13      -16.52     46.20 o 
  20   7   6       27.73      -49.12     54.24 o 
   0   8   6     1706.44     1447.90    127.47 o 
   1   8   6      939.58     1040.18     84.67 o 
   2   8   6       30.80        5.11     25.02 o 
   3   8   6     1093.21     1011.15     62.19 o 
   4   8   6     1176.59     1157.20     67.90 o 
   5   8   6       43.33       66.60     27.23 o 
   6   8   6      382.65      417.13     36.74 o 
   7   8   6     2087.23     1977.49     82.41 o 
   8   8   6        1.90      -25.02     26.22 o 
   9   8   6       19.49       -9.79     29.42 o 
  10   8   6      638.68      760.85     73.70 o 
  11   8   6      554.67      823.25     66.10 o 
  12   8   6     9017.69     8235.01    361.87 o 
  13   8   6      337.17      527.29     56.93 o 
  14   8   6       48.60      140.06     42.57 o 
  15   8   6      676.64      864.40     72.74 o 
  16   8   6      139.32      124.90     42.83 o 
  17   8   6        0.18      -43.21     41.03 o 
  18   8   6      180.53      200.54     52.78 o 
  19   8   6        0.02      -32.50     44.98 o 
   1   9   6      199.10      173.68     49.48 o 
   2   9   6      158.62      159.51     46.31 o 
   3   9   6      864.83     1168.19     94.84 o 
   4   9   6      583.56      838.74     77.37 o 
   5   9   6        6.95      -17.51     34.17 o 
   6   9   6     1021.77     1287.48     93.15 o 
   7   9   6       56.65      106.80     36.45 o 
   8   9   6     8110.43     7767.64    416.46 o 
   9   9   6      494.73      788.75     80.36 o 
  10   9   6      267.86      394.84     56.06 o 
  11   9   6     4185.34     3977.36    202.81 o 
  12   9   6      710.22      809.16     98.44 o 
  13   9   6       31.91      -24.48     41.06 o 
  14   9   6      196.06      203.43     52.27 o 
  15   9   6       71.31       47.43     52.86 o 
  16   9   6      293.70      161.80     53.88 o 
  17   9   6        1.24      -24.78     46.93 o 
  18   9   6        4.04      -38.33     55.22 o 
   0  10   6      608.86      738.19    201.13 o 
   1  10   6      984.36     1218.47    103.88 o 
   2  10   6      164.51      119.58     52.02 o 
   3  10   6      518.55      790.67     81.48 o 
   4  10   6      525.67      570.14     69.46 o 
   5  10   6       69.14      158.21     51.36 o 
   6  10   6       79.15      245.96     48.12 o 
   7  10   6     2568.02     2537.48    178.80 o 
   8  10   6       71.69       72.54     59.97 o 
   9  10   6      436.15      553.33     91.22 o 
  10  10   6      108.68       93.56     54.30 o 
  11  10   6       30.81      -38.37     49.08 o 
  12  10   6      119.06      127.04     56.39 o 
  13  10   6       70.39       -5.03     51.57 o 
  14  10   6       35.71       -5.60     71.63 o 
  15  10   6      528.43      382.46     75.00 o 
  16  10   6        7.32      -87.09     58.06 o 
  17  10   6        0.05      -79.55     53.04 o 
   1  11   6       12.19      -68.06     49.63 o 
   2  11   6       92.82      -42.59     49.52 o 
   3  11   6      679.34      537.27     76.18 o 
   4  11   6       14.38      -59.73     46.32 o 
   5  11   6     2510.56     2285.96    138.89 o 
   6  11   6       15.45       78.09     58.07 o 
   7  11   6      252.01      233.92     67.79 o 
   8  11   6     4074.09     3710.08    247.68 o 
   9  11   6      362.35      274.17     73.39 o 
  10  11   6       17.62      -36.84     57.47 o 
  11  11   6      437.94      493.95     88.01 o 
  12  11   6      306.04      379.31     70.93 o 
  13  11   6        4.16      -73.30     49.18 o 
  14  11   6        4.76      -48.69     51.36 o 
  15  11   6       53.61      -43.71     55.00 o 
  16  11   6      256.73      283.53     74.84 o 
   0  12   6       30.49      -30.41     88.93 o 
   1  12   6     1084.89     1120.89    105.73 o 
   2  12   6       65.46       -7.25     50.53 o 
   3  12   6      149.33       36.41     53.98 o 
   4  12   6     1860.28     1644.03    157.86 o 
   5  12   6      388.59      321.22     92.05 o 
   6  12   6      131.81      138.81     67.99 o 
   7  12   6       51.60        5.27     61.26 o 
   8  12   6      108.78       57.84     63.50 o 
   9  12   6      516.71      465.60     89.92 o 
  10  12   6        0.57        9.59     60.87 o 
  11  12   6       32.75      -24.64     58.22 o 
  12  12   6      596.08      597.89     99.79 o 
  13  12   6       49.15       36.60     67.59 o 
  14  12   6        5.60      -48.06     51.95 o 
   1  13   6        3.08      -76.03     50.69 o 
   2  13   6      244.07      115.40     61.23 o 
   3  13   6       13.11      -62.92     41.95 o 
   4  13   6        0.01      -80.20     53.46 o 
   5  13   6      297.35      246.74    134.52 o 
   6  13   6        0.43      -98.00     65.33 o 
   7  13   6        0.31      -81.24     70.48 o 
   8  13   6       80.84      -39.80     53.21 o 
   9  13   6       48.64      -37.23     59.93 o 
  10  13   6       57.33      -34.21     57.25 o 
  11  13   6       57.57        9.97     61.61 o 
  12  13   6       12.46      -75.06     62.84 o 
   0  14   6       71.28       -5.78     70.14 o 
   1  14   6        5.15      -56.87     52.37 o 
   2  14   6       12.62      -53.98     49.19 o 
   3  14   6       12.73        2.68     53.99 o 
   4  14   6        5.77      -97.08     64.72 o 
   5  14   6        1.37      -77.24     51.49 o 
   6  14   6       45.83       21.12     62.91 o 
   7  14   6       18.41      -77.01     58.25 o 
   8  14   6       49.17      -69.64     55.71 o 
   9  14   6        6.80      -59.40     57.44 o 
   1  15   6        0.17      -10.85     53.91 o 
   2  15   6       14.14      -77.86     54.52 o 
   3  15   6        2.15      -66.40     69.87 o 
   4  15   6       20.92      -97.24     64.83 o 
   5  15   6        8.23       13.70     73.14 o 
   1   1   7        4.84       -2.79     13.10 o 
   2   1   7    32280.27    32820.79   1264.51 o 
   3   1   7    21136.13    21179.87    767.85 o 
   4   1   7      262.66      378.73     21.35 o 
   5   1   7      372.41      470.89     30.93 o 
   6   1   7      589.46      585.74     27.36 o 
   7   1   7     1267.33     1180.97     48.53 o 
   8   1   7        4.07      -17.86     12.55 o 
   9   1   7       76.42      112.39     18.29 o 
  10   1   7       22.45      -11.76     15.78 o 
  11   1   7     3373.96     3053.02    117.61 o 
  12   1   7       47.03       24.02     18.70 o 
  13   1   7       45.86       57.43     23.85 o 
  14   1   7     2580.56     2298.32    109.13 o 
  15   1   7     3207.54     2937.53    172.25 o 
  16   1   7      129.83      132.36     47.09 o 
  17   1   7      512.79      630.39     73.13 o 
  18   1   7        2.16      -31.89     43.25 o 
  19   1   7       14.28       -8.02     47.37 o 
  20   1   7        6.70      -33.25     45.13 o 
  21   1   7        9.32      -76.66     51.11 o 
  22   1   7       27.18      -18.53     54.09 o 
  23   1   7       29.92       38.35     64.82 o 
   0   2   7      567.35      446.29     45.84 o 
   1   2   7     1472.51     1322.05     64.55 o 
   2   2   7     7061.92     6414.65    269.41 o 
   3   2   7       51.60       35.89     11.27 o 
   4   2   7       85.40       41.54     11.34 o 
   5   2   7      141.47      167.71     20.24 o 
   6   2   7      137.34      141.85     16.73 o 
   7   2   7      291.25      432.51     27.21 o 
   8   2   7      556.40      623.55     31.95 o 
   9   2   7      136.67      176.57     21.49 o 
  10   2   7      500.02      694.82     39.42 o 
  11   2   7     3926.90     4040.60    153.46 o 
  12   2   7        2.46      -15.12     19.89 o 
  13   2   7      583.54      639.82     51.32 o 
  14   2   7      246.83      268.02     37.87 o 
  15   2   7      692.65      781.91     61.13 o 
  16   2   7      718.43      901.28    102.22 o 
  17   2   7        0.53       10.35     41.93 o 
  18   2   7     1569.56     1371.99    100.65 o 
  19   2   7     1002.21     1334.19    115.74 o 
  20   2   7       39.33        0.16     50.67 o 
  21   2   7        0.01      -78.39     52.26 o 
  22   2   7        4.78      -16.08     55.04 o 
   1   3   7      955.65      734.91     44.86 o 
   2   3   7     2157.61     2302.15     99.95 o 
   3   3   7     1224.57     1334.61     56.51 o 
   4   3   7      166.02      169.45     17.91 o 
   5   3   7     6104.46     6148.01    227.15 o 
   6   3   7     8782.87     8265.14    303.68 o 
   7   3   7      297.73      440.08     26.87 o 
   8   3   7      674.69      687.61     35.18 o 
   9   3   7      134.23      110.65     19.77 o 
  10   3   7     1605.20     1526.79     62.90 o 
  11   3   7      295.25      419.24     34.97 o 
  12   3   7     2065.28     1929.63     93.97 o 
  13   3   7       27.69      -16.01     26.65 o 
  14   3   7      165.38       86.59     32.60 o 
  15   3   7      452.67      641.98     55.83 o 
  16   3   7      102.24      107.02     37.97 o 
  17   3   7        3.30        3.59     45.93 o 
  18   3   7      636.33      730.67    116.50 o 
  19   3   7       40.15       37.75     49.98 o 
  20   3   7      212.73      258.68     62.41 o 
  21   3   7        2.77      -36.28     54.05 o 
  22   3   7      180.21      144.17     66.75 o 
   0   4   7     3270.47     3051.55    229.22 o 
   1   4   7     8486.76     8311.17    423.97 o 
   2   4   7     2655.11     2391.00    104.55 o 
   3   4   7        5.45       55.01     16.88 o 
   4   4   7        8.20       11.14     13.31 o 
   5   4   7     1242.70     1089.67     46.26 o 
   6   4   7     4212.90     4496.89    168.85 o 
   7   4   7      439.01      512.11     29.86 o 
   8   4   7      193.69      190.62     21.56 o 
   9   4   7     1036.53     1079.50     47.54 o 
  10   4   7      604.31      697.18     39.36 o 
  11   4   7       22.67      -33.57     22.38 o 
  12   4   7        3.27      -35.54     23.69 o 
  13   4   7      267.95      286.53     39.31 o 
  14   4   7        5.57      -41.04     27.36 o 
  15   4   7      110.74      152.60     38.94 o 
  16   4   7      562.07      756.86     63.95 o 
  17   4   7        0.92      -40.38     39.81 o 
  18   4   7        1.04      -16.19     46.31 o 
  19   4   7       11.16       95.58     51.00 o 
  20   4   7       36.96       -9.20     52.65 o 
  21   4   7        1.12      -61.72     54.90 o 
  22   4   7       68.51       38.62     59.56 o 
   1   5   7     1355.26     1300.63     67.11 o 
   2   5   7      548.81      567.01     39.48 o 
   3   5   7     1140.07     1088.09     52.52 o 
   4   5   7      299.25      311.90     49.10 o 
   5   5   7      254.85      347.04     27.23 o 
   6   5   7       70.40       62.81     17.24 o 
   7   5   7      208.38      189.58     28.88 o 
   8   5   7       45.13       -7.08     16.13 o 
   9   5   7       10.93      -20.43     16.79 o 
  10   5   7      710.61      917.54     66.19 o 
  11   5   7      108.89       79.27     28.71 o 
  12   5   7        1.76      -36.63     24.42 o 
  13   5   7       84.36       59.62     31.23 o 
  14   5   7       39.32      -46.18     30.79 o 
  15   5   7       52.10      -46.85     32.60 o 
  16   5   7      343.47      404.28     50.73 o 
  17   5   7        7.68      -46.39     35.62 o 
  18   5   7       41.23      -18.76     45.14 o 
  19   5   7       43.66       68.49     54.65 o 
  20   5   7       39.75       52.53     56.31 o 
  21   5   7        8.04      -38.98     53.11 o 
   0   6   7       79.25       82.22     49.15 o 
   1   6   7       12.54       11.76     17.59 o 
   2   6   7      809.01      860.21     52.74 o 
   3   6   7        9.16       -8.24     23.10 o 
   4   6   7      399.16      476.04     36.68 o 
   5   6   7     4037.12     4071.27    177.22 o 
   6   6   7       50.08       18.87     17.39 o 
   7   6   7     1466.71     1230.67     53.28 o 
   8   6   7      178.17      201.76     24.24 o 
   9   6   7      142.93      138.00     25.66 o 
  10   6   7      153.51      260.47     35.52 o 
  11   6   7      415.01      433.19     45.07 o 
  12   6   7      272.51      273.60     41.03 o 
  13   6   7      417.30      513.05     61.94 o 
  14   6   7        0.85      -47.97     31.98 o 
  15   6   7       31.43      -26.24     32.81 o 
  16   6   7        9.14      -44.23     35.19 o 
  17   6   7        1.06      -16.69     39.09 o 
  18   6   7       32.01      -31.09     40.38 o 
  19   6   7       13.70      -33.42     51.40 o 
  20   6   7      102.68       56.08     58.63 o 
  21   6   7        0.01      -81.73     54.49 o 
   1   7   7     4606.17     4537.58    216.07 o 
   2   7   7      968.83     1033.10     58.94 o 
   3   7   7     1951.91     1685.53     88.30 o 
   4   7   7     1350.58     1327.65     72.43 o 
   5   7   7       33.50       39.70     20.79 o 
   6   7   7      770.75      679.71     65.70 o 
   7   7   7       21.93       -8.29     18.25 o 
   8   7   7      463.64      529.38     50.78 o 
   9   7   7      842.94      954.13     65.38 o 
  10   7   7      127.51       99.81     30.37 o 
  11   7   7       83.31       52.66     31.75 o 
  12   7   7        0.24      -43.09     28.73 o 
  13   7   7       92.52       42.84     36.27 o 
  14   7   7       18.01      -34.64     36.83 o 
  15   7   7        0.02      -51.92     34.62 o 
  16   7   7      174.86       84.63     43.68 o 
  17   7   7      292.16      289.42     52.44 o 
  18   7   7       85.34       89.06     45.33 o 
  19   7   7        1.33      -64.13     42.75 o 
  20   7   7      107.06       89.82     61.14 o 
   0   8   7      294.40      402.44     74.30 o 
   1   8   7      152.39       47.14     34.51 o 
   2   8   7      360.90      427.70     43.83 o 
   3   8   7       69.38       68.26     28.36 o 
   4   8   7       89.96       79.62     29.58 o 
   5   8   7      174.59      246.22     36.69 o 
   6   8   7       93.01       48.48     23.77 o 
   7   8   7      222.08      333.47     34.31 o 
   8   8   7      560.23      617.54     53.56 o 
   9   8   7        8.06      -41.81     27.87 o 
  10   8   7       91.45       65.05     40.20 o 
  11   8   7       32.54       99.79     37.97 o 
  12   8   7      102.71      170.88     42.64 o 
  13   8   7     3491.12     3224.43    153.99 o 
  14   8   7        0.79      -40.35     35.92 o 
  15   8   7        6.80      -55.16     36.81 o 
  16   8   7      109.47       95.98     44.39 o 
  17   8   7       70.32      -40.78     45.54 o 
  18   8   7       13.62        5.22     51.39 o 
  19   8   7      257.95      314.30     63.23 o 
   1   9   7     1418.45     1385.47    109.03 o 
   2   9   7      196.11      237.39     55.17 o 
   3   9   7        0.89       -1.44     36.04 o 
   4   9   7       62.11       16.72     36.52 o 
   5   9   7      426.11      608.26     66.70 o 
   6   9   7      711.61      894.95     74.69 o 
   7   9   7      141.18      216.90     58.27 o 
   8   9   7       22.38       63.49     59.28 o 
   9   9   7     4216.89     3975.08    226.81 o 
  10   9   7       40.97       68.04     50.95 o 
  11   9   7        3.88      -11.62     49.85 o 
  12   9   7       39.47      -18.61     47.60 o 
  13   9   7       18.42      -57.25     50.25 o 
  14   9   7       12.97      -65.99     43.99 o 
  15   9   7      833.82     1077.61    109.27 o 
  16   9   7        8.72       29.81     57.18 o 
  17   9   7       18.61      -19.38     57.00 o 
  18   9   7        9.34      -59.68     57.29 o 
   0  10   7      798.92      794.61    132.90 o 
   1  10   7        3.94       -6.45     43.69 o 
   2  10   7     1779.23     1485.14     98.56 o 
   3  10   7     2951.95     2853.01    165.31 o 
   4  10   7     1237.16     1500.47    172.13 o 
   5  10   7     3576.58     3353.08    189.23 o 
   6  10   7      141.20      310.83     54.57 o 
   7  10   7       66.33       31.66     84.59 o 
   8  10   7      347.94      365.07     78.06 o 
   9  10   7      108.76       73.75     65.02 o 
  10  10   7      338.12      250.21     75.82 o 
  11  10   7      245.26      213.65     62.04 o 
  12  10   7       17.71        3.40     50.32 o 
  13  10   7       22.12        1.53     52.97 o 
  14  10   7       18.09      -43.59     55.18 o 
  15  10   7       42.77       19.48     55.77 o 
  16  10   7        0.29       -2.69     59.17 o 
  17  10   7        0.92      -82.50     55.00 o 
   1  11   7     1160.56     1491.19    121.70 o 
   2  11   7       41.17      -30.78     48.53 o 
   3  11   7     1173.42     1379.93    116.74 o 
   4  11   7        1.61      -64.32     42.88 o 
   5  11   7       93.25      116.05     55.35 o 
   6  11   7     1435.41     1560.07    147.89 o 
   7  11   7      522.19      676.18    102.24 o 
   8  11   7      735.32      771.29    102.39 o 
   9  11   7       47.77       36.46     65.79 o 
  10  11   7       15.20       -4.56     60.95 o 
  11  11   7       21.65      106.26     70.86 o 
  12  11   7      311.14      357.94     87.21 o 
  13  11   7        1.14       19.02     55.26 o 
  14  11   7       33.20      -55.70     52.51 o 
  15  11   7       87.35      -55.93     55.73 o 
  16  11   7       47.56      -57.38     60.06 o 
   0  12   7       22.01      -46.68     67.96 o 
   1  12   7      407.38      513.89     76.91 o 
   2  12   7      397.22      440.82     72.65 o 
   3  12   7       61.98       50.83     53.64 o 
   4  12   7       92.59      106.78     55.33 o 
   5  12   7       16.37       67.52    102.18 o 
   6  12   7       52.55      -82.04     54.69 o 
   7  12   7       64.33      -74.44     56.22 o 
   8  12   7       35.60      -96.83    124.43 o 
   9  12   7       33.27      -37.34     60.85 o 
  10  12   7       42.79       69.12     65.67 o 
  11  12   7       73.88        1.71     62.84 o 
  12  12   7      143.38      144.22     73.27 o 
  13  12   7        0.11       -8.87     64.99 o 
  14  12   7        8.85      -25.10     67.85 o 
   1  13   7       76.07       21.63     54.22 o 
   2  13   7        2.03      -25.58     51.92 o 
   3  13   7       72.59      -26.61     52.48 o 
   4  13   7        1.06      -66.94     52.43 o 
   5  13   7        1.16      -17.35     75.99 o 
   6  13   7        3.50      -61.69     48.19 o 
   7  13   7        1.89      -28.49     61.97 o 
   8  13   7        0.74      -83.42     55.61 o 
   9  13   7       10.55      -88.24     63.96 o 
  10  13   7        5.39       10.11     64.83 o 
  11  13   7        0.70      -84.79     56.53 o 
  12  13   7        7.01      -44.47     60.62 o 
   0  14   7       35.27      -53.16     99.60 o 
   1  14   7        0.02      -75.68     52.28 o 
   2  14   7       10.20      -58.31     53.52 o 
   3  14   7       23.68      -55.20     59.42 o 
   4  14   7       10.01       33.85     78.90 o 
   5  14   7        0.35      -58.03     74.17 o 
   6  14   7        2.91      -79.87     53.25 o 
   7  14   7        6.31      -92.44     61.62 o 
   8  14   7        1.07      -77.57     64.70 o 
   9  14   7       52.82       48.94     69.27 o 
   1  15   7       18.78        4.04     55.66 o 
   2  15   7       39.19       14.71     62.39 o 
   3  15   7       57.50      173.51     93.78 o 
   4  15   7        2.98     -113.10    107.36 o 
   0   0   8   124057.91   120989.69  12091.98 o 
   1   0   8    29264.30    27841.21   1973.94 o 
   2   0   8      345.21      381.68     36.60 o 
   3   0   8      479.16      627.16     38.87 o 
   4   0   8     4886.87     5167.05    270.02 o 
   5   0   8     1243.30     1083.10     62.54 o 
   6   0   8      217.48      239.27     28.13 o 
   7   0   8     2546.07     2059.24    113.60 o 
   8   0   8     3629.68     3817.96    203.64 o 
   9   0   8     6039.03     5885.61    309.70 o 
  10   0   8       42.98       21.14     23.52 o 
  11   0   8      602.24      677.38     56.38 o 
  12   0   8      137.62       93.27     30.38 o 
  13   0   8      331.36      379.33     44.27 o 
  14   0   8      232.34      304.12     56.58 o 
  15   0   8      728.49      801.74    109.08 o 
  16   0   8      104.45       23.71     57.99 o 
  17   0   8       17.69      -28.70     60.03 o 
  18   0   8       98.34        7.84     67.22 o 
  19   0   8      110.55       34.78     66.01 o 
  20   0   8       96.75      -22.99     70.52 o 
  21   0   8       27.16       34.30     78.82 o 
  22   0   8        0.14      -95.49     75.05 o 
   1   1   8     3024.65     2734.38    142.90 o 
   2   1   8     1031.65      977.94     45.26 o 
   3   1   8      309.63      455.98     25.34 o 
   4   1   8     1253.27     1117.84     45.14 o 
   5   1   8      384.01      290.07     20.52 o 
   6   1   8     1374.06     1422.54     57.12 o 
   7   1   8      838.50      858.97     37.46 o 
   8   1   8      168.00      326.51     24.71 o 
   9   1   8       97.46      111.62     19.32 o 
  10   1   8      529.93      726.72     40.47 o 
  11   1   8       11.54      -10.76     17.52 o 
  12   1   8        2.52       -2.55     18.38 o 
  13   1   8      191.09      251.03     31.78 o 
  14   1   8       78.95       99.39     31.83 o 
  15   1   8      313.57      413.49     51.02 o 
  16   1   8       52.21       -0.74     43.84 o 
  17   1   8       14.69      -52.22     39.94 o 
  18   1   8        1.05      -62.36     41.58 o 
  19   1   8      308.79      258.39     62.68 o 
  20   1   8       15.36      -72.84     48.56 o 
  21   1   8        2.74      -76.47     50.98 o 
  22   1   8       13.98      -64.25     56.18 o 
   0   2   8     3983.60     3872.67    283.25 o 
   1   2   8       88.40       86.33     14.45 o 
   2   2   8      565.02      519.94     27.63 o 
   3   2   8     5209.11     5256.18    206.71 o 
   4   2   8      150.30      230.19     18.48 o 
   5   2   8     4277.18     4552.54    169.34 o 
   6   2   8        8.14      -18.14     12.09 o 
   7   2   8      701.91      576.77     32.76 o 
   8   2   8     3815.41     3992.95    150.85 o 
   9   2   8        0.15      -13.83     15.82 o 
  10   2   8     1830.93     1866.58     75.52 o 
  11   2   8       19.43       33.66     18.64 o 
  12   2   8     1654.66     1502.56     69.19 o 
  13   2   8      291.68      285.74     40.54 o 
  14   2   8        0.00      -34.15     26.09 o 
  15   2   8     2166.07     1975.32     98.15 o 
  16   2   8     2191.52     2040.42    127.89 o 
  17   2   8        0.14      -28.67     42.57 o 
  18   2   8       39.41       33.05     47.82 o 
  19   2   8       28.24       -6.78     48.00 o 
  20   2   8       50.59       83.69     53.71 o 
  21   2   8       12.01      -74.81     49.87 o 
  22   2   8       33.92      -82.32     54.88 o 
   1   3   8       19.29      -17.31     16.67 o 
   2   3   8     1952.47     2127.72     93.17 o 
   3   3   8      682.91      691.53     34.53 o 
   4   3   8    17968.15    19433.39    814.47 o 
   5   3   8     6430.80     6747.84    249.09 o 
   6   3   8        4.12       22.12     15.15 o 
   7   3   8      728.65      826.94     37.55 o 
   8   3   8     3955.33     4186.56    157.93 o 
   9   3   8      806.39      903.26     42.18 o 
  10   3   8      446.50      500.38     32.35 o 
  11   3   8      589.16      756.58     75.51 o 
  12   3   8        3.05      -34.99     23.33 o 
  13   3   8      166.35      134.39     32.96 o 
  14   3   8       99.52      122.23     33.67 o 
  15   3   8       47.65      -24.75     30.38 o 
  16   3   8      336.21      304.92     46.38 o 
  17   3   8      335.25      255.00     57.69 o 
  18   3   8        1.97      -39.65     45.04 o 
  19   3   8      788.10      794.68     88.42 o 
  20   3   8      256.01      369.21     68.90 o 
  21   3   8       15.87       -6.03     55.92 o 
  22   3   8       90.17       18.31     56.39 o 
   0   4   8     7311.84     7471.74    541.05 o 
   1   4   8    12442.44    12907.05    653.91 o 
   2   4   8     1589.86     1413.11     64.52 o 
   3   4   8       71.77       88.55     15.58 o 
   4   4   8      334.33      324.03     24.35 o 
   5   4   8      183.85      297.51     24.11 o 
   6   4   8     4025.51     4323.36    162.91 o 
   7   4   8       88.42       59.96     17.82 o 
   8   4   8     1879.87     1942.73     78.19 o 
   9   4   8      270.48      395.23     30.34 o 
  10   4   8      628.18      722.54     39.45 o 
  11   4   8      452.67      658.02     78.47 o 
  12   4   8     1785.87     1623.54     82.03 o 
  13   4   8       32.53        3.82     28.51 o 
  14   4   8      448.46      600.68     54.99 o 
  15   4   8     1389.30     1267.13     72.31 o 
  16   4   8       30.85      -16.44     34.36 o 
  17   4   8      504.54      546.93     63.58 o 
  18   4   8      317.32      387.94     67.65 o 
  19   4   8       60.15       16.18     49.58 o 
  20   4   8       74.64      122.67     59.74 o 
  21   4   8       12.77      -56.32     56.85 o 
  22   4   8       36.73       64.13    101.66 o 
   1   5   8        2.20      -27.66     22.04 o 
   2   5   8      695.96      711.86     43.67 o 
   3   5   8     4565.73     4571.19    196.38 o 
   4   5   8      559.79      455.75     38.52 o 
   5   5   8      270.75      418.96     36.20 o 
   6   5   8      830.96      813.85     38.35 o 
   7   5   8      130.84      133.46     20.62 o 
   8   5   8       26.08       19.56     17.61 o 
   9   5   8      657.21      610.04     38.86 o 
  10   5   8     1396.65     1248.47     59.69 o 
  11   5   8      308.62      297.09     38.38 o 
  12   5   8      142.42       75.19     30.83 o 
  13   5   8      138.14      170.28     36.35 o 
  14   5   8       31.62      -46.49     30.99 o 
  15   5   8       30.74      -50.05     33.47 o 
  16   5   8      247.46      224.75     45.07 o 
  17   5   8       29.40      -20.26     36.90 o 
  18   5   8       86.14       -4.81     43.15 o 
  19   5   8       10.32      -57.75     50.34 o 
  20   5   8      107.94       65.89     57.06 o 
  21   5   8        7.91      -73.03     48.69 o 
   0   6   8     1599.51     1722.61    112.22 o 
   1   6   8      146.86      214.48     25.55 o 
   2   6   8      682.45      711.22     62.56 o 
   3   6   8      140.50      223.09     46.76 o 
   4   6   8       35.68       13.24     16.99 o 
   5   6   8      693.93      694.45     39.98 o 
   6   6   8      266.19      268.19     25.29 o 
   7   6   8      475.38      629.09     39.50 o 
   8   6   8        1.05      -25.28     16.85 o 
   9   6   8        9.96      -30.01     20.01 o 
  10   6   8        5.51      -32.21     23.92 o 
  11   6   8       38.89       26.59     27.61 o 
  12   6   8       17.42        4.74     29.76 o 
  13   6   8      188.03      115.42     38.24 o 
  14   6   8      102.03       47.28     35.96 o 
  15   6   8       64.69       11.74     37.10 o 
  16   6   8        3.55      -51.85     34.56 o 
  17   6   8        0.14      -53.73     35.82 o 
  18   6   8      329.99      412.23     57.53 o 
  19   6   8       41.36       -5.61     50.56 o 
  20   6   8        6.18      -79.97     53.31 o 
  21   6   8      107.53       -0.52     58.89 o 
   1   7   8       38.67       89.54     24.27 o 
   2   7   8       45.46      116.07     26.47 o 
   3   7   8        0.74        6.21     22.52 o 
   4   7   8      143.51      231.34     33.45 o 
   5   7   8      837.04      732.22     60.47 o 
   6   7   8     1745.43     1754.30     77.61 o 
   7   7   8      377.78      499.51     36.85 o 
   8   7   8       70.20       47.81     21.79 o 
   9   7   8      253.07      357.62     40.65 o 
  10   7   8        0.07      -39.36     26.24 o 
  11   7   8      229.54      203.68     38.53 o 
  12   7   8       84.13       70.47     36.11 o 
  13   7   8      652.21      663.76     61.10 o 
  14   7   8        1.83      -51.90     34.60 o 
  15   7   8       36.28      -28.86     37.27 o 
  16   7   8       48.22      -41.57     38.06 o 
  17   7   8        6.18      -45.43     38.49 o 
  18   7   8        0.42      -61.29     40.86 o 
  19   7   8        1.57      -69.52     46.35 o 
  20   7   8       36.76      -26.96     62.97 o 
   0   8   8      836.79     1025.78    115.74 o 
   1   8   8     1465.36     1436.87     89.79 o 
   2   8   8     2061.45     2126.46    124.33 o 
   3   8   8      209.03      148.97     42.94 o 
   4   8   8       88.63        0.28     34.39 o 
   5   8   8      118.12       96.03     37.71 o 
   6   8   8      243.83      200.49     37.46 o 
   7   8   8      159.37      224.15     42.05 o 
   8   8   8       34.51      -34.26     25.47 o 
   9   8   8      383.71      377.48     50.28 o 
  10   8   8       72.04      112.16     40.18 o 
  11   8   8       51.03       23.95     39.74 o 
  12   8   8       73.93      135.73     47.47 o 
  13   8   8      468.49      472.22     61.64 o 
  14   8   8       53.13      -12.33     49.26 o 
  15   8   8      278.85      309.56     80.84 o 
  16   8   8       44.05      -73.30     49.82 o 
  17   8   8       13.77      -55.18     55.65 o 
  18   8   8       68.18       77.38     63.32 o 
  19   8   8       19.13      -25.01     61.32 o 
   1   9   8      137.69       88.96     41.94 o 
   2   9   8     1507.00     1338.16     91.53 o 
   3   9   8      866.69     1104.44     92.62 o 
   4   9   8       44.02       19.13     41.24 o 
   5   9   8     2476.47     2531.69    147.06 o 
   6   9   8      311.42      485.66     63.94 o 
   7   9   8      125.48      106.64     48.49 o 
   8   9   8       76.04      -67.00     53.10 o 
   9   9   8      252.08      185.50     70.38 o 
  10   9   8       21.28      -53.12     51.90 o 
  11   9   8      147.94      129.47     58.89 o 
  12   9   8       87.15       55.93     52.75 o 
  13   9   8      253.96      193.04     62.84 o 
  14   9   8      573.29      738.91     91.24 o 
  15   9   8      161.31      195.95     64.69 o 
  16   9   8       63.19      -16.99     54.15 o 
  17   9   8      485.71      461.65     80.60 o 
  18   9   8       13.96      -88.23     58.82 o 
   0  10   8      207.53      371.32     90.13 o 
   1  10   8     2034.76     1998.18    123.53 o 
   2  10   8      493.34      633.11     76.35 o 
   3  10   8     1164.42     1541.33    120.48 o 
   4  10   8       76.34       34.21     49.98 o 
   5  10   8      166.78      295.41     60.64 o 
   6  10   8     2186.50     2152.52    130.38 o 
   7  10   8      411.04      504.56     91.13 o 
   8  10   8      237.97      319.09     80.80 o 
   9  10   8      356.01      313.17     79.46 o 
  10  10   8       79.98      119.21     71.31 o 
  11  10   8      154.76       65.14     54.35 o 
  12  10   8       80.95      109.24     55.74 o 
  13  10   8      141.73       64.02     56.32 o 
  14  10   8        6.27      -19.95     55.55 o 
  15  10   8      172.39      148.20     67.23 o 
  16  10   8       39.40       39.54     60.55 o 
  17  10   8      161.77      146.70     68.89 o 
   1  11   8     3526.56     3428.85    195.66 o 
   2  11   8      928.48     1372.08    116.12 o 
   3  11   8       88.99       55.22     52.31 o 
   4  11   8      557.90      746.92     83.62 o 
   5  11   8     2181.56     2126.13    131.92 o 
   6  11   8       31.87       66.88     65.06 o 
   7  11   8      177.74       87.93     72.86 o 
   8  11   8       92.82      121.00     72.45 o 
   9  11   8       13.76       29.06     65.49 o 
  10  11   8       74.05       47.06     69.71 o 
  11  11   8        2.29      -62.13     62.42 o 
  12  11   8       17.03       21.69     67.25 o 
  13  11   8      219.95      148.31     63.47 o 
  14  11   8      153.01      128.45     62.06 o 
  15  11   8       30.60      -48.48     55.27 o 
   0  12   8       25.61       88.61     76.42 o 
   1  12   8      447.13      646.79     92.88 o 
   2  12   8       15.25        4.80     51.03 o 
   3  12   8     1050.11     1160.89    108.01 o 
   4  12   8       30.62       59.22     52.18 o 
   5  12   8      314.96      355.81    103.49 o 
   6  12   8       39.59      -47.05     60.76 o 
   7  12   8       79.49       81.34     78.01 o 
   8  12   8      213.61      235.48     79.89 o 
   9  12   8      383.18      356.44     83.63 o 
  10  12   8      267.31      311.88     84.65 o 
  11  12   8       21.00      -61.18     74.75 o 
  12  12   8       44.07       51.50     68.48 o 
  13  12   8        0.08      -34.23     67.24 o 
   1  13   8      153.23       88.92     57.89 o 
   2  13   8        7.49      -54.78     49.40 o 
   3  13   8       91.54       60.68     56.16 o 
   4  13   8       42.13      -34.20     60.63 o 
   5  13   8      209.74      172.13     94.07 o 
   6  13   8       26.99       12.98     63.87 o 
   7  13   8        1.11      -21.15     60.17 o 
   8  13   8        0.03      -33.76     54.91 o 
   9  13   8       70.40      -31.51     61.53 o 
  10  13   8      335.64      349.31     81.39 o 
  11  13   8       14.41       10.99     66.23 o 
   0  14   8      303.24      293.26    105.32 o 
   1  14   8       11.45      -31.67     54.35 o 
   2  14   8        6.03      -55.24     56.10 o 
   3  14   8        4.13       -6.18     62.53 o 
   4  14   8        8.23     -110.36     79.63 o 
   5  14   8        3.68      -13.15     75.51 o 
   6  14   8        3.61      -91.36     60.91 o 
   7  14   8        0.06      -91.54     61.03 o 
   8  14   8        0.28      -89.53     79.33 o 
   1  15   8        2.75      -51.38     58.23 o 
   2  15   8       11.26      -13.99     61.78 o 
   1   1   9      108.57      185.70     24.00 o 
   2   1   9      567.34      690.92     38.21 o 
   3   1   9     3491.82     3371.75    134.58 o 
   4   1   9      667.79      734.80     32.20 o 
   5   1   9      123.82      167.23     17.32 o 
   6   1   9     1001.97      948.40     40.39 o 
   7   1   9      863.08      878.55     38.62 o 
   8   1   9     1332.40     1289.99     53.93 o 
   9   1   9       11.07        0.35     16.25 o 
  10   1   9        0.00      -24.46     16.31 o 
  11   1   9        2.20      -25.46     16.98 o 
  12   1   9       13.95      -18.52     18.79 o 
  13   1   9     1556.61     1307.54     62.37 o 
  14   1   9        1.16      -19.96     26.97 o 
  15   1   9        4.14        8.26     34.20 o 
  16   1   9      502.72      571.13     70.04 o 
  17   1   9        2.13      -41.58     42.00 o 
  18   1   9       15.42      -65.47     43.64 o 
  19   1   9       20.01      -19.13     47.76 o 
  20   1   9       26.18      -33.69     48.17 o 
  21   1   9        0.47      -65.50     49.46 o 
  22   1   9        0.20      -63.63     57.02 o 
   0   2   9      537.04      582.91     57.03 o 
   1   2   9     5416.09     5147.11    237.50 o 
   2   2   9     1187.34     1188.35     54.49 o 
   3   2   9      220.69      268.51     21.22 o 
   4   2   9     4247.05     4071.30    152.30 o 
   5   2   9     3477.06     3752.65    141.08 o 
   6   2   9      596.82      543.94     29.48 o 
   7   2   9     1390.48     1360.87     56.03 o 
   8   2   9      486.18      576.82     33.93 o 
   9   2   9      787.87      762.97     42.53 o 
  10   2   9        0.02       -6.93     17.56 o 
  11   2   9       31.84       30.80     19.63 o 
  12   2   9      307.95      466.50     38.64 o 
  13   2   9        2.09      -14.70     26.14 o 
  14   2   9      123.32       71.33     30.99 o 
  15   2   9       14.22       25.57     32.23 o 
  16   2   9        6.50      -34.18     40.33 o 
  17   2   9      732.59      855.63     87.56 o 
  18   2   9      145.46      171.98     54.72 o 
  19   2   9        3.02      -50.22     46.29 o 
  20   2   9      157.24      128.35     60.17 o 
  21   2   9       51.96      -35.73     53.14 o 
  22   2   9        9.30      -58.41     55.65 o 
   1   3   9     7355.76     7577.33    386.54 o 
   2   3   9       42.75       86.93     13.69 o 
   3   3   9      252.78      238.79     26.75 o 
   4   3   9      346.19      387.39     31.80 o 
   5   3   9     4518.27     4734.23    177.04 o 
   6   3   9     1214.26     1128.04     48.33 o 
   7   3   9       68.81       82.13     18.51 o 
   8   3   9     1075.95     1018.20     45.17 o 
   9   3   9     3862.08     3592.04    137.57 o 
  10   3   9        8.17        0.29     17.90 o 
  11   3   9      307.42      484.06     35.38 o 
  12   3   9       16.66      -36.83     24.55 o 
  13   3   9      225.24      268.93     42.58 o 
  14   3   9      270.61      273.92     40.34 o 
  15   3   9       15.04      -19.87     31.63 o 
  16   3   9        2.63      -45.03     33.21 o 
  17   3   9        1.75      -60.01     41.20 o 
  18   3   9       25.18       -1.57     47.34 o 
  19   3   9      171.08      163.01     57.05 o 
  20   3   9      110.48      104.24     59.31 o 
  21   3   9      182.14      145.56     64.28 o 
  22   3   9       12.65      -68.27     57.43 o 
   0   4   9     1050.75      908.96     80.80 o 
   1   4   9       26.34       52.26     23.98 o 
   2   4   9     1990.92     2104.00    105.79 o 
   3   4   9     3204.89     3205.89    139.19 o 
   4   4   9     3966.66     4040.93    174.04 o 
   5   4   9    10360.72    10913.61    400.35 o 
   6   4   9      568.27      611.06     33.97 o 
   7   4   9      668.22      702.30     37.03 o 
   8   4   9      184.56      245.57     30.88 o 
   9   4   9     1707.42     1679.75     69.74 o 
  10   4   9       15.95        7.87     19.58 o 
  11   4   9      337.18      313.37     33.56 o 
  12   4   9       19.94      -23.90     26.88 o 
  13   4   9       70.03       38.32     30.64 o 
  14   4   9      558.12      681.06     71.54 o 
  15   4   9      718.04      798.62     64.90 o 
  16   4   9        1.44      -29.12     35.18 o 
  17   4   9      148.52      196.73     48.65 o 
  18   4   9       11.33      -60.36     46.62 o 
  19   4   9        2.11      -48.52     46.48 o 
  20   4   9       58.98       28.82     54.63 o 
  21   4   9        0.06      -83.22     55.48 o 
   1   5   9     3549.82     3503.41    186.63 o 
   2   5   9      273.85      453.05     46.11 o 
   3   5   9      592.89      746.00     42.50 o 
   4   5   9       58.79      -20.57     13.72 o 
   5   5   9        7.00      -21.71     14.47 o 
   6   5   9     1797.94     1923.54     77.57 o 
   7   5   9     3425.69     3431.42    132.11 o 
   8   5   9       87.08      104.42     21.16 o 
   9   5   9      139.66      158.88     23.56 o 
  10   5   9      284.68      354.76     34.75 o 
  11   5   9        0.36      -37.65     25.10 o 
  12   5   9       70.97       60.21     31.24 o 
  13   5   9      128.26      112.04     34.58 o 
  14   5   9        0.20      -31.27     31.71 o 
  15   5   9       97.08       37.02     36.21 o 
  16   5   9      140.51       12.88     38.47 o 
  17   5   9       56.23      -49.36     36.66 o 
  18   5   9      212.39      278.12     68.70 o 
  19   5   9      316.56      246.26     64.56 o 
  20   5   9      259.09      293.69     69.87 o 
  21   5   9       16.36      -52.88     60.30 o 
   0   6   9      840.67      885.24    199.19 o 
   1   6   9       47.59       84.71     30.05 o 
   2   6   9     1710.89     1810.99     91.61 o 
   3   6   9     1403.53     1430.88     75.47 o 
   4   6   9      167.58      191.85     29.71 o 
   5   6   9      361.57      435.66     34.46 o 
   6   6   9      144.99      156.18     22.76 o 
   7   6   9        0.30      -20.24     16.86 o 
   8   6   9      373.52      405.70     37.02 o 
   9   6   9        0.73      -25.52     21.11 o 
  10   6   9       30.37       -3.06     26.49 o 
  11   6   9      290.38      311.05     41.16 o 
  12   6   9       20.27      -11.63     29.24 o 
  13   6   9      199.58      189.00     40.94 o 
  14   6   9       76.73       -8.57     35.28 o 
  15   6   9        8.78      -49.24     37.46 o 
  16   6   9      144.31      102.71     42.80 o 
  17   6   9       11.41      -56.22     37.48 o 
  18   6   9       48.09        0.09     42.16 o 
  19   6   9        1.67      -72.97     48.65 o 
  20   6   9        6.86      -79.72     53.15 o 
   1   7   9      482.97      497.18     68.80 o 
   2   7   9     3203.11     3142.28    172.71 o 
   3   7   9     2190.03     2339.27    132.81 o 
   4   7   9      621.94      780.98     69.49 o 
   5   7   9       36.25       56.19     24.27 o 
   6   7   9       24.42       36.22     24.02 o 
   7   7   9        0.39      -31.08     20.72 o 
   8   7   9      231.94      255.99     36.99 o 
   9   7   9      279.62      277.14     41.59 o 
  10   7   9        0.16      -43.65     29.10 o 
  11   7   9        6.63      -21.51     30.59 o 
  12   7   9        3.68      -49.23     32.82 o 
  13   7   9        2.17      -46.81     36.48 o 
  14   7   9      582.10      727.31     72.68 o 
  15   7   9      152.43       52.11     45.93 o 
  16   7   9       35.90      -41.22     42.60 o 
  17   7   9       22.41      -19.25     47.31 o 
  18   7   9        3.97      -81.39     54.26 o 
  19   7   9        2.10      -56.59     63.19 o 
  20   7   9        3.48      -52.37     91.29 o 
   0   8   9      725.92      884.54    112.48 o 
   1   8   9      164.76      231.86     45.20 o 
   2   8   9      764.91      891.28     93.91 o 
   3   8   9       27.61        7.44     36.13 o 
   4   8   9      406.67      532.58     72.53 o 
   5   8   9      131.29       54.86     44.53 o 
   6   8   9      206.01      107.82     43.13 o 
   7   8   9       75.57       23.85     34.50 o 
   8   8   9       68.55        4.49     37.78 o 
   9   8   9      416.02      416.17     65.67 o 
  10   8   9      501.21      528.48     72.30 o 
  11   8   9      645.98      658.67     79.56 o 
  12   8   9      133.55       80.07     50.42 o 
  13   8   9       26.28       76.25     54.59 o 
  14   8   9      118.58       19.13     47.84 o 
  15   8   9       39.07       56.22     58.24 o 
  16   8   9        5.49      -72.39     51.10 o 
  17   8   9        7.63      -78.64     52.43 o 
  18   8   9       64.40       -3.71     62.88 o 
  19   8   9       26.88      -18.24     59.33 o 
   1   9   9      299.44      225.29     54.61 o 
   2   9   9     1490.06     1430.93     96.91 o 
   3   9   9      185.20      213.64     50.01 o 
   4   9   9      833.58      957.99     85.29 o 
   5   9   9      835.01     1073.50     93.42 o 
   6   9   9      101.65      134.55     49.21 o 
   7   9   9      699.81      948.51    141.44 o 
   8   9   9       25.45      -29.92     55.34 o 
   9   9   9       13.65      -10.85     56.48 o 
  10   9   9     1461.77     1544.30    147.68 o 
  11   9   9      293.76      386.92     70.59 o 
  12   9   9       19.37      -55.68     48.61 o 
  13   9   9      184.62      132.36     60.77 o 
  14   9   9      144.04       94.66     91.29 o 
  15   9   9      105.32       54.46     57.68 o 
  16   9   9       56.99        9.40     56.03 o 
  17   9   9        4.24      -57.51     57.04 o 
  18   9   9       69.09      -20.46     62.21 o 
   0  10   9      712.66      874.79    125.30 o 
   1  10   9       84.39      136.88     52.90 o 
   2  10   9       91.49      217.72     59.00 o 
   3  10   9     3526.01     3142.23    180.94 o 
   4  10   9      241.47      470.79     76.92 o 
   5  10   9        1.36        8.43     50.82 o 
   6  10   9     3299.50     3086.95    205.45 o 
   7  10   9     1116.77     1673.56    157.02 o 
   8  10   9      821.33     1050.33    123.37 o 
   9  10   9      461.38      502.45     92.93 o 
  10  10   9      582.67      733.14    106.36 o 
  11  10   9       41.35      -68.59     62.39 o 
  12  10   9      193.27      103.99     59.14 o 
  13  10   9       16.97      -41.98     50.60 o 
  14  10   9        4.63      -19.46     56.43 o 
  15  10   9        6.95      -65.94     55.85 o 
  16  10   9        0.08      -86.03     57.36 o 
   1  11   9      471.75      558.12     77.36 o 
   2  11   9      207.75      277.22     71.88 o 
   3  11   9       23.83       27.58     48.39 o 
   4  11   9      577.67      737.50     85.67 o 
   5  11   9      209.71      274.42     65.66 o 
   6  11   9       10.16       62.16     81.58 o 
   7  11   9      440.47      491.93     92.95 o 
   8  11   9        0.55      -13.58     64.57 o 
   9  11   9       54.35       10.88     64.88 o 
  10  11   9      114.07      128.57     73.09 o 
  11  11   9       65.19       72.74     72.51 o 
  12  11   9       57.59       19.72     76.75 o 
  13  11   9        0.18      -55.03     67.64 o 
  14  11   9      117.98       76.12     57.44 o 
  15  11   9        5.93      -67.49     56.11 o 
   0  12   9       41.36       49.33     79.61 o 
   1  12   9      674.08      808.60    110.52 o 
   2  12   9       27.47      -30.99     51.80 o 
   3  12   9       23.53      104.05     54.95 o 
   4  12   9      484.62      843.57     94.74 o 
   5  12   9      101.58       28.67     81.81 o 
   6  12   9      112.71      131.77     67.51 o 
   7  12   9        9.77      -29.79     92.08 o 
   8  12   9       80.56       47.74     61.44 o 
   9  12   9      361.14      510.18     94.87 o 
  10  12   9       43.98      -12.01     69.75 o 
  11  12   9        3.36      -19.75     70.73 o 
  12  12   9       13.52      -22.16     69.07 o 
  13  12   9      156.09      164.13     81.88 o 
   1  13   9        5.81      -81.08     54.05 o 
   2  13   9       43.81      -39.29     55.33 o 
   3  13   9       13.88       -1.46     57.62 o 
   4  13   9       36.66       18.73     67.35 o 
   5  13   9      220.48      191.13     98.61 o 
   6  13   9      377.73      458.85     94.28 o 
   7  13   9        8.55      -78.25     59.26 o 
   8  13   9       32.83      -61.25     61.99 o 
   9  13   9      204.71      141.38     78.23 o 
  10  13   9       32.35       36.06     70.28 o 
  11  13   9        3.07      -33.91     66.29 o 
   0  14   9      114.81      333.50     99.14 o 
   1  14   9        7.05      -78.13     52.08 o 
   2  14   9      108.83       95.39     62.24 o 
   3  14   9       12.77       18.23     90.98 o 
   4  14   9       59.51       96.70     90.89 o 
   5  14   9        7.89       67.02     86.70 o 
   6  14   9        7.01       29.58     66.69 o 
   7  14   9        4.92      -60.54     67.96 o 
   0   0  10      632.97      573.01     91.19 o 
   1   0  10     7374.23     7078.93    510.35 o 
   2   0  10     1312.40     1259.98    101.65 o 
   3   0  10    14092.25    13955.14    719.16 o 
   4   0  10     2913.24     2671.22    144.32 o 
   5   0  10        0.28       22.46     20.17 o 
   6   0  10     2013.84     2517.47    137.42 o 
   7   0  10     2400.94     2387.33    131.40 o 
   8   0  10      987.61     1033.54     63.81 o 
   9   0  10     6720.26     6938.45    364.19 o 
  10   0  10      153.77      100.81     33.05 o 
  11   0  10      293.07      351.25     43.21 o 
  12   0  10     3222.74     3074.53    169.14 o 
  13   0  10      715.22      834.25     70.58 o 
  14   0  10      217.41      260.30     56.47 o 
  15   0  10       23.38      -26.18     53.73 o 
  16   0  10       46.27       17.00     63.38 o 
  17   0  10      170.85      215.45     75.67 o 
  18   0  10        2.11      -76.41     60.20 o 
  19   0  10       43.28      -46.03     67.02 o 
  20   0  10       81.52      -59.80     83.43 o 
  21   0  10       42.12       33.74     74.96 o 
  22   0  10       17.72      -39.33     82.73 o 
   1   1  10    16979.76    16286.95    820.30 o 
   2   1  10     6017.10     6088.36    280.81 o 
   3   1  10      358.96      420.62     26.90 o 
   4   1  10      683.49      618.03     29.59 o 
   5   1  10     3941.54     3890.25    146.15 o 
   6   1  10      852.50      727.35     33.42 o 
   7   1  10       18.03      -20.98     13.99 o 
   8   1  10     2157.20     2084.33     82.61 o 
   9   1  10     2994.09     2890.49    111.99 o 
  10   1  10       18.16       -1.49     18.00 o 
  11   1  10      113.42      171.90     24.87 o 
  12   1  10       83.35       73.64     22.42 o 
  13   1  10      262.09      261.31     33.28 o 
  14   1  10      238.29      275.74     39.95 o 
  15   1  10        0.97      -34.96     33.98 o 
  16   1  10       14.69      -55.87     42.75 o 
  17   1  10       74.84       55.20     46.33 o 
  18   1  10      152.41      131.10     51.31 o 
  19   1  10       58.65      -11.39     48.59 o 
  20   1  10       15.61      -10.41     51.35 o 
  21   1  10       49.90        2.23     57.54 o 
  22   1  10       84.44       54.23     60.69 o 
   0   2  10      190.89      336.62     50.76 o 
   1   2  10     2421.36     2406.14    115.29 o 
   2   2  10        0.04       -5.50     24.28 o 
   3   2  10     3546.23     3435.81    148.18 o 
   4   2  10     2553.86     2566.04     98.46 o 
   5   2  10      328.84      433.06     27.83 o 
   6   2  10      992.13     1014.51     43.84 o 
   7   2  10        2.06        0.28     15.06 o 
   8   2  10       72.94       45.11     18.17 o 
   9   2  10      639.07      711.66     37.85 o 
  10   2  10        8.75      -16.71     17.72 o 
  11   2  10     1421.72     1326.04     57.32 o 
  12   2  10      226.79      250.02     36.94 o 
  13   2  10        0.15      -38.51     25.67 o 
  14   2  10        8.08      -39.68     26.45 o 
  15   2  10       40.28       30.90     33.70 o 
  16   2  10       62.61       33.54     43.73 o 
  17   2  10       65.18       48.86     48.24 o 
  18   2  10       31.60       44.27     49.24 o 
  19   2  10      106.07      134.39     56.69 o 
  20   2  10        8.10      -17.31     54.42 o 
  21   2  10       51.63       14.48     56.91 o 
  22   2  10        7.85      -83.64     55.76 o 
   1   3  10       47.01       34.10     22.55 o 
   2   3  10    12482.97    13358.67    608.89 o 
   3   3  10     4278.22     4449.71    190.13 o 
   4   3  10       33.11       17.07     14.59 o 
   5   3  10     3990.58     4082.98    153.91 o 
   6   3  10      438.19      593.39     35.24 o 
   7   3  10     3959.99     4054.31    153.59 o 
   8   3  10     3409.96     3399.55    130.68 o 
   9   3  10      518.28      696.23     39.55 o 
  10   3  10        2.14       -4.93     18.62 o 
  11   3  10       21.83       24.92     19.62 o 
  12   3  10       18.35      -35.34     25.08 o 
  13   3  10     1398.10     1301.32     69.57 o 
  14   3  10       85.99       -6.62     31.38 o 
  15   3  10      143.48       70.47     35.33 o 
  16   3  10       59.59       17.74     40.98 o 
  17   3  10      526.00      572.63     74.06 o 
  18   3  10        2.81      -42.14     44.33 o 
  19   3  10        5.18      -45.82     46.55 o 
  20   3  10      365.05      462.24     77.84 o 
  21   3  10      147.26      187.36     66.28 o 
   0   4  10      536.99      623.69     75.51 o 
   1   4  10     2966.00     3394.66    180.50 o 
   2   4  10     3114.67     3031.55    162.44 o 
   3   4  10     3407.45     3884.77    167.28 o 
   4   4  10      266.14      389.56     30.14 o 
   5   4  10     3719.13     3768.83    152.07 o 
   6   4  10     2792.26     2752.86    107.21 o 
   7   4  10     1626.44     1575.96     65.49 o 
   8   4  10       40.81       15.52     18.12 o 
   9   4  10     3591.21     3588.37    138.31 o 
  10   4  10      235.71      334.91     30.21 o 
  11   4  10       19.89      -13.63     22.57 o 
  12   4  10      172.40      132.84     33.61 o 
  13   4  10      734.36      889.00     64.38 o 
  14   4  10       11.17      -45.59     30.39 o 
  15   4  10        0.06      -49.87     33.24 o 
  16   4  10      650.95      767.02     65.91 o 
  17   4  10       40.62        2.78     39.24 o 
  18   4  10      343.73      287.39     65.94 o 
  19   4  10       10.21        8.03     52.83 o 
  20   4  10      168.45      130.86     58.98 o 
  21   4  10        2.19      -54.92     55.14 o 
   1   5  10     1038.79     1040.74     65.38 o 
   2   5  10       20.84        6.50     22.97 o 
   3   5  10     1220.99     1192.96     56.42 o 
   4   5  10      346.44      463.30     48.25 o 
   5   5  10      572.38      533.79     46.42 o 
   6   5  10      596.27      707.61     39.02 o 
   7   5  10      140.36      190.13     23.96 o 
   8   5  10       41.09       65.79     20.71 o 
   9   5  10      442.81      639.07     41.11 o 
  10   5  10      287.02      299.99     33.45 o 
  11   5  10        0.01      -37.80     25.20 o 
  12   5  10      431.97      448.40     47.32 o 
  13   5  10      383.58      390.87     48.09 o 
  14   5  10        7.23      -45.98     32.90 o 
  15   5  10        9.94      -41.63     33.60 o 
  16   5  10      316.13      309.66     49.40 o 
  17   5  10      104.16       96.65     42.78 o 
  18   5  10       22.62       33.35     46.25 o 
  19   5  10      139.73      117.71     58.86 o 
  20   5  10       39.25      -22.21     54.95 o 
  21   5  10       26.98        7.89     60.37 o 
   0   6  10     2301.89     2168.76    173.63 o 
   1   6  10      101.39       62.79     30.89 o 
   2   6  10      460.19      573.98     88.03 o 
   3   6  10      689.62      797.19     66.66 o 
   4   6  10        2.86      -19.68     17.47 o 
   5   6  10       17.48      -24.57     19.53 o 
   6   6  10      361.41      372.20     35.92 o 
   7   6  10        0.52      -29.00     19.34 o 
   8   6  10       52.19       46.60     23.23 o 
   9   6  10      675.43      696.89     45.02 o 
  10   6  10      289.23      518.41     46.42 o 
  11   6  10       40.11      -15.80     28.35 o 
  12   6  10       11.13      -13.00     30.24 o 
  13   6  10      116.04       96.90     36.97 o 
  14   6  10      175.72       66.53     36.52 o 
  15   6  10      196.99      164.56     43.23 o 
  16   6  10      104.06      -17.02     42.69 o 
  17   6  10        2.11      -63.86     42.57 o 
  18   6  10        0.75      -73.60     49.06 o 
  19   6  10       21.54      -76.11     54.87 o 
  20   6  10        7.85      -49.74     63.65 o 
   1   7  10      378.84      512.65     56.68 o 
   2   7  10     1342.01     1217.43     77.63 o 
   3   7  10      155.81      132.21     38.38 o 
   4   7  10      137.32      136.23     37.42 o 
   5   7  10       12.67      -17.46     30.84 o 
   6   7  10        0.00      -16.85     29.16 o 
   7   7  10        0.04      -35.74     26.71 o 
   8   7  10      693.92      678.74     69.10 o 
   9   7  10       31.16       -8.80     36.71 o 
  10   7  10        1.75      -56.37     37.58 o 
  11   7  10       60.91        9.73     44.53 o 
  12   7  10      240.62      277.87     60.52 o 
  13   7  10      164.74      165.25     56.63 o 
  14   7  10      100.56       31.95     50.60 o 
  15   7  10      250.21      137.97     56.29 o 
  16   7  10        9.73      -38.70     74.21 o 
  17   7  10      178.91       40.54     57.99 o 
  18   7  10       41.85      -61.20     59.54 o 
  19   7  10        0.81      -40.79     71.75 o 
   0   8  10     3306.01     3056.32    242.53 o 
   1   8  10      421.44      385.86     64.41 o 
   2   8  10      540.93      599.96     65.11 o 
   3   8  10      149.24       93.76     42.85 o 
   4   8  10      522.68      615.11     78.23 o 
   5   8  10      193.90      155.37     50.22 o 
   6   8  10       55.55       64.14     41.46 o 
   7   8  10       15.06      -49.05     32.70 o 
   8   8  10       88.66       52.75     43.90 o 
   9   8  10        2.48      -50.45     39.14 o 
  10   8  10        0.86      -38.36     47.11 o 
  11   8  10     1180.53     1465.50    121.48 o 
  12   8  10     1070.85     1218.96    110.74 o 
  13   8  10      397.39      494.18     77.12 o 
  14   8  10        4.09      -48.02     51.72 o 
  15   8  10       18.10       -6.79     53.98 o 
  16   8  10      232.97      215.97     68.84 o 
  17   8  10        1.05      -80.52     53.68 o 
  18   8  10       11.70        2.99     57.01 o 
   1   9  10        1.90      -42.68     42.41 o 
   2   9  10     1219.87     1403.26    104.67 o 
   3   9  10       94.13      177.82     54.80 o 
   4   9  10     2499.96     2392.43    141.35 o 
   5   9  10       45.52       53.16     47.01 o 
   6   9  10      207.07      113.61     50.49 o 
   7   9  10      182.24      229.62     57.51 o 
   8   9  10      225.17      141.42     66.24 o 
   9   9  10      558.96      459.45     87.96 o 
  10   9  10      203.18      209.88     70.94 o 
  11   9  10      899.78      961.46    100.72 o 
  12   9  10        9.22        6.39     54.15 o 
  13   9  10        1.04      -69.50     51.18 o 
  14   9  10       15.57      -49.11     61.24 o 
  15   9  10      131.46       26.18     53.89 o 
  16   9  10        3.68       81.67     60.63 o 
  17   9  10       10.57       24.52     64.95 o 
   0  10  10      915.43     1126.11    146.45 o 
   1  10  10      753.83     1066.72    150.38 o 
   2  10  10      655.02      889.50     90.85 o 
   3  10  10      343.62      638.32    134.70 o 
   4  10  10     1212.19     1578.75    168.10 o 
   5  10  10       98.89      142.64     56.58 o 
   6  10  10       12.92       72.80     58.50 o 
   7  10  10     1561.00     1735.43    158.44 o 
   8  10  10     1397.53     1977.91    177.11 o 
   9  10  10      290.76      261.92     76.34 o 
  10  10  10       14.23      -60.99     61.35 o 
  11  10  10      422.26      406.87     87.43 o 
  12  10  10       77.97      115.13     59.80 o 
  13  10  10       99.98       39.22     59.25 o 
  14  10  10      117.11      150.48     62.68 o 
  15  10  10       25.04      -50.08     55.49 o 
  16  10  10      104.33       58.92     67.07 o 
   1  11  10       92.53       69.66     55.89 o 
   2  11  10        8.59      -12.81     45.59 o 
   3  11  10      381.40      593.54     95.07 o 
   4  11  10      268.74      396.68     68.57 o 
   5  11  10     1688.55     1756.90    115.03 o 
   6  11  10        0.03      -40.70     71.55 o 
   7  11  10      214.51      336.50     82.28 o 
   8  11  10     1602.68     1569.36    169.49 o 
   9  11  10      236.67      251.29     83.91 o 
  10  11  10      148.69       40.48     73.11 o 
  11  11  10      354.62      492.13     98.82 o 
  12  11  10      661.76      840.01    119.36 o 
  13  11  10       13.89      -55.66     65.47 o 
  14  11  10        0.52     -102.60     68.40 o 
   0  12  10       32.37       55.54     77.34 o 
   1  12  10      136.66      161.56     58.94 o 
   2  12  10        0.52        4.75     52.14 o 
   3  12  10      900.47     1033.53    129.19 o 
   4  12  10      553.45      741.46     89.51 o 
   5  12  10      149.75      134.22    107.36 o 
   6  12  10       46.59      -57.54     79.83 o 
   7  12  10       63.04      -18.29     69.32 o 
   8  12  10      402.08      468.24     92.15 o 
   9  12  10      104.89       63.87     68.23 o 
  10  12  10       53.86        9.44     63.40 o 
  11  12  10       39.62       68.59     76.61 o 
  12  12  10       58.70      -33.56     67.94 o 
   1  13  10       53.26       59.87     55.36 o 
   2  13  10        7.93      -76.94     51.30 o 
   3  13  10       93.72       89.24     58.02 o 
   4  13  10        0.57      -65.93     62.17 o 
   5  13  10       10.75        2.41     90.54 o 
   6  13  10        3.59      -56.03     58.49 o 
   7  13  10       22.55     -101.48     67.65 o 
   8  13  10        1.95      -69.97     70.50 o 
   9  13  10       26.64      -90.85     63.55 o 
  10  13  10       37.18       37.47     70.40 o 
   0  14  10        0.34       -0.04     89.72 o 
   1  14  10      102.86      155.83     65.72 o 
   2  14  10        0.79      -67.99     58.43 o 
   3  14  10        4.84      -64.03     66.14 o 
   4  14  10        7.89      -55.53     82.92 o 
   5  14  10        3.14      -47.76    114.80 o 
   6  14  10       16.40       24.01     72.20 o 
   1   1  11     1014.16      856.72     52.94 o 
   2   1  11    10961.56    11036.03    504.13 o 
   3   1  11      514.51      560.03     33.23 o 
   4   1  11     1443.66     1377.06     56.22 o 
   5   1  11     4188.46     3770.04    142.23 o 
   6   1  11      615.00      642.42     31.85 o 
   7   1  11     1863.80     1822.03     73.17 o 
   8   1  11      493.18      681.92     40.06 o 
   9   1  11     3670.41     3314.46    127.65 o 
  10   1  11      238.73      276.63     27.75 o 
  11   1  11       80.50       67.89     21.87 o 
  12   1  11      329.65      375.45     33.75 o 
  13   1  11       22.37       25.58     31.93 o 
  14   1  11     1099.16     1061.87     61.17 o 
  15   1  11     1108.68     1229.60     80.41 o 
  16   1  11       39.78       17.11     42.73 o 
  17   1  11       81.04       54.58     48.57 o 
  18   1  11       48.32       32.79     47.17 o 
  19   1  11        8.24       30.30     50.28 o 
  20   1  11       35.00      -72.11     48.07 o 
  21   1  11        8.19      -78.10     52.07 o 
   0   2  11     3797.00     3534.95    263.10 o 
   1   2  11     5873.84     5885.45    272.45 o 
   2   2  11     3500.97     3467.41    163.48 o 
   3   2  11     5626.12     5719.53    242.88 o 
   4   2  11     6055.95     5663.57    224.06 o 
   5   2  11       82.96      106.69     20.59 o 
   6   2  11      974.60     1103.97     47.56 o 
   7   2  11      410.14      669.40     38.68 o 
   8   2  11      543.35      635.36     37.72 o 
   9   2  11      287.32      245.39     26.65 o 
  10   2  11       20.85       37.66     20.42 o 
  11   2  11      744.84      835.14     44.36 o 
  12   2  11      190.71      219.18     33.94 o 
  13   2  11     1050.35     1126.19     69.22 o 
  14   2  11       54.35       37.97     31.42 o 
  15   2  11       10.73      -48.14     32.10 o 
  16   2  11       42.92       33.79     44.00 o 
  17   2  11       64.71       12.49     44.38 o 
  18   2  11      700.37      949.92     99.42 o 
  19   2  11      572.72      660.29     82.61 o 
  20   2  11       26.48      -18.36     51.32 o 
  21   2  11        6.05      -71.85     54.16 o 
   1   3  11     7478.06     7596.33    349.72 o 
   2   3  11        3.08       -1.78     16.95 o 
   3   3  11       47.57        6.78     14.50 o 
   4   3  11      559.15      644.00     37.06 o 
   5   3  11     1193.73      973.24     43.10 o 
   6   3  11     2138.60     2393.21     94.00 o 
   7   3  11        0.64       15.43     26.84 o 
   8   3  11     2711.10     2643.26    103.64 o 
   9   3  11      107.32      130.29     23.16 o 
  10   3  11        1.17      -28.22     18.81 o 
  11   3  11      352.42      390.24     34.08 o 
  12   3  11      109.50       85.81     27.42 o 
  13   3  11       41.00       10.77     31.90 o 
  14   3  11       26.87      -42.30     28.69 o 
  15   3  11       58.91      -21.78     33.45 o 
  16   3  11        0.85      -54.29     36.19 o 
  17   3  11       64.32       67.45     51.29 o 
  18   3  11      312.09      298.23     62.54 o 
  19   3  11      129.92      110.60     57.84 o 
  20   3  11       11.47       38.08     58.98 o 
  21   3  11       11.97      -74.50     55.49 o 
   0   4  11      237.72      304.81     68.55 o 
   1   4  11      675.39      752.18     57.66 o 
   2   4  11      202.56      116.98     34.35 o 
   3   4  11     1860.33     1683.20     76.91 o 
   4   4  11       22.76       38.76     16.20 o 
   5   4  11     1957.65     1658.22     76.71 o 
   6   4  11       28.01       18.79     17.46 o 
   7   4  11      358.81      406.67     30.88 o 
   8   4  11     1167.33     1243.63     54.37 o 
   9   4  11        2.52      -22.53     18.18 o 
  10   4  11      501.08      640.74     41.45 o 
  11   4  11      956.03     1005.43     79.35 o 
  12   4  11        4.01      -27.24     27.41 o 
  13   4  11      218.97      202.62     39.67 o 
  14   4  11        1.88      -46.06     30.71 o 
  15   4  11      156.50      119.61     40.01 o 
  16   4  11        8.81      -53.32     35.54 o 
  17   4  11      246.15      184.91     55.31 o 
  18   4  11        8.76      -64.15     47.88 o 
  19   4  11        1.17      -70.56     47.04 o 
  20   4  11       35.54      -32.69     55.02 o 
  21   4  11        3.84       23.29     59.40 o 
   1   5  11      883.40      811.39     54.64 o 
   2   5  11       22.49      -30.05     22.91 o 
   3   5  11        4.83      -25.58     17.05 o 
   4   5  11        8.48      -22.28     17.10 o 
   5   5  11       26.47      -15.08     18.54 o 
   6   5  11      451.99      574.54     35.61 o 
   7   5  11     1134.09     1234.65     54.90 o 
   8   5  11      652.63      851.64     69.40 o 
   9   5  11      488.96      586.65     40.56 o 
  10   5  11      190.21      227.39     31.27 o 
  11   5  11      948.66     1123.20    105.33 o 
  12   5  11      164.22      168.89     36.98 o 
  13   5  11      598.11      764.61     63.64 o 
  14   5  11       11.23      -48.35     32.23 o 
  15   5  11        6.95      -48.83     32.55 o 
  16   5  11        0.27      -52.85     35.23 o 
  17   5  11       60.61      -16.83     38.11 o 
  18   5  11        6.07      -61.66     41.11 o 
  19   5  11       47.21      -24.58     60.47 o 
  20   5  11        0.05      -70.31     56.95 o 
   0   6  11       36.33       10.00     41.09 o 
   1   6  11        5.18      -33.07     25.18 o 
   2   6  11       32.62       67.88     31.68 o 
   3   6  11      788.55      937.18     80.75 o 
   4   6  11      254.05      324.25     45.16 o 
   5   6  11       16.89      -30.36     27.36 o 
   6   6  11        0.66       -5.27     31.18 o 
   7   6  11      658.27      880.54     71.78 o 
   8   6  11        7.34      -26.38     25.00 o 
   9   6  11      190.48      202.77     41.31 o 
  10   6  11       17.79       -3.11     41.91 o 
  11   6  11        0.20      -55.73     37.16 o 
  12   6  11      320.23      371.95     63.25 o 
  13   6  11       12.30      -38.57     56.48 o 
  14   6  11       34.29      -31.69     46.56 o 
  15   6  11       50.53        2.94     49.04 o 
  16   6  11       97.28       26.32     55.17 o 
  17   6  11      117.53       31.25     55.56 o 
  18   6  11        2.82        4.09     71.45 o 
  19   6  11        5.39      -91.09     93.45 o 
  20   6  11        0.28       20.30     88.04 o 
   1   7  11     3229.29     3347.78    183.71 o 
   2   7  11       90.53      111.70     39.35 o 
   3   7  11     2261.23     2088.94    121.34 o 
   4   7  11       22.53       32.96     33.95 o 
   5   7  11       19.28       24.76     33.46 o 
   6   7  11      773.70      942.13     96.10 o 
   7   7  11       23.00       26.90     32.50 o 
   8   7  11      292.61      323.56     42.41 o 
   9   7  11        2.61      -39.72     34.15 o 
  10   7  11      219.26      182.14     53.15 o 
  11   7  11        0.41      -62.50     41.67 o 
  12   7  11      519.69      731.73     83.46 o 
  13   7  11      151.92      112.66     61.14 o 
  14   7  11       61.92       22.51     50.80 o 
  15   7  11        0.02      -73.91     49.27 o 
  16   7  11       51.01       70.24     56.57 o 
  17   7  11       21.38      -73.90     58.44 o 
  18   7  11       14.54      -67.43     56.45 o 
  19   7  11       25.70      -26.70     75.27 o 
   0   8  11     1295.11     1370.01    125.97 o 
   1   8  11     2745.53     2541.17    145.88 o 
   2   8  11     1406.39     1335.58     87.17 o 
   3   8  11       85.57      125.83     42.53 o 
   4   8  11      421.85      635.34     68.99 o 
   5   8  11      266.04      354.75     55.29 o 
   6   8  11       22.11      -20.97     35.21 o 
   7   8  11      285.58      288.53     46.87 o 
   8   8  11      636.52      890.67     85.75 o 
   9   8  11        2.87       14.46     56.97 o 
  10   8  11      170.49      130.88     54.56 o 
  11   8  11       11.07      -32.30     47.12 o 
  12   8  11      133.66       68.00     50.69 o 
  13   8  11      334.60      324.75     68.43 o 
  14   8  11      117.00       57.40     56.76 o 
  15   8  11        7.40      -77.28     51.52 o 
  16   8  11       46.60      -29.84     58.45 o 
  17   8  11       69.11       41.33     65.30 o 
  18   8  11       23.02      -67.10     59.67 o 
   1   9  11      401.83      547.35     72.21 o 
   2   9  11      223.09      315.01     60.86 o 
   3   9  11     2368.81     2099.52    127.58 o 
   4   9  11     2133.84     2017.28    123.48 o 
   5   9  11       54.37       40.48     47.57 o 
   6   9  11       61.24       46.28     47.85 o 
   7   9  11      240.83      136.06     53.09 o 
   8   9  11      205.54      312.02     77.64 o 
   9   9  11      120.86       10.48     59.10 o 
  10   9  11        5.80      -36.70     62.54 o 
  11   9  11       13.94      -55.98     49.62 o 
  12   9  11      383.91      320.90     68.95 o 
  13   9  11       64.60        6.88     56.43 o 
  14   9  11       17.12      -44.01     54.43 o 
  15   9  11      197.29       65.63     62.81 o 
  16   9  11        2.14      -20.41     59.11 o 
  17   9  11       12.44      -33.22     60.69 o 
   0  10  11       20.05        6.31     67.91 o 
   1  10  11      537.99      696.99     82.51 o 
   2  10  11        0.02       39.41     50.43 o 
   3  10  11     2700.25     2496.44    149.87 o 
   4  10  11      180.99      133.04     57.18 o 
   5  10  11      668.40      966.82    106.14 o 
   6  10  11        0.55        7.00     56.38 o 
   7  10  11      183.81      189.96     76.24 o 
   8  10  11     1218.46     1662.87    158.46 o 
   9  10  11        2.78        1.33     64.50 o 
  10  10  11      133.43       70.92     73.34 o 
  11  10  11       11.86      -58.16     61.95 o 
  12  10  11       30.56      -88.07     62.78 o 
  13  10  11        7.00      -21.91     56.49 o 
  14  10  11       52.00        3.69     59.63 o 
  15  10  11      127.25       46.24     64.25 o 
   1  11  11     1397.62     1410.22    106.61 o 
   2  11  11       88.07      146.73     55.91 o 
   3  11  11      133.95       97.04     64.68 o 
   4  11  11      192.98      166.98     59.36 o 
   5  11  11        2.87      -22.35     59.77 o 
   6  11  11       40.06       -4.84     77.22 o 
   7  11  11      886.37     1122.20    128.48 o 
   8  11  11      250.39      276.19     79.73 o 
   9  11  11       64.35       10.88     70.99 o 
  10  11  11       30.31      -40.26     68.09 o 
  11  11  11        9.28      -40.72     64.13 o 
  12  11  11       12.56       -8.80     65.88 o 
  13  11  11        9.38      -28.31     68.60 o 
  14  11  11       74.67       24.69     74.07 o 
   0  12  11     1207.15     1456.39    180.76 o 
   1  12  11        1.77      -70.30     52.11 o 
   2  12  11        0.17      -65.94     52.60 o 
   3  12  11      345.31      469.06     77.83 o 
   4  12  11        2.09       37.82     55.24 o 
   5  12  11       41.34        3.14     74.69 o 
   6  12  11        0.19      -49.96     82.22 o 
   7  12  11       20.70       80.33     60.48 o 
   8  12  11      305.31      237.81     81.14 o 
   9  12  11        5.85      -32.18     67.46 o 
  10  12  11       74.26      -11.37     72.62 o 
  11  12  11       99.45       52.15     72.67 o 
  12  12  11       45.45      -48.76     69.79 o 
   1  13  11      114.30       68.60     60.06 o 
   2  13  11        6.07      -83.92     55.95 o 
   3  13  11       53.38      -45.30     54.72 o 
   4  13  11      255.66      480.15     92.15 o 
   5  13  11       11.03     -108.12     72.08 o 
   6  13  11        0.36      -68.91     60.84 o 
   7  13  11       55.73      -34.22     88.25 o 
   8  13  11       37.22      -91.78     61.19 o 
   9  13  11       16.92       77.75     71.04 o 
   0  14  11        2.92     -121.20     80.80 o 
   1  14  11       44.14      -28.90     59.32 o 
   2  14  11        9.08      -26.77     58.76 o 
   3  14  11       75.86      131.92     73.97 o 
   4  14  11       11.00      -62.77     68.80 o 
   5  14  11        1.15      -60.67     88.65 o 
   0   0  12    11656.23    10956.97   1111.74 o 
   1   0  12    26112.38    25504.25   1812.75 o 
   2   0  12       86.22       94.34     35.27 o 
   3   0  12     6008.60     5683.74    342.87 o 
   4   0  12     7487.21     6989.11    365.23 o 
   5   0  12     1211.02     1115.13     67.79 o 
   6   0  12     5161.42     5254.22    278.01 o 
   7   0  12      650.62      740.49     58.74 o 
   8   0  12       10.42       36.96     27.35 o 
   9   0  12        0.41       -5.03     26.41 o 
  10   0  12      359.70      514.66     52.47 o 
  11   0  12     1767.26     1495.30     90.32 o 
  12   0  12      149.83      150.92     38.91 o 
  13   0  12     3103.58     2844.14    160.05 o 
  14   0  12     1516.02     1372.69    103.88 o 
  15   0  12      474.11      575.45    100.06 o 
  16   0  12      249.66      204.05     77.29 o 
  17   0  12       79.50       54.00     67.22 o 
  18   0  12       58.08       31.88     73.03 o 
  19   0  12       26.53      -19.06    118.68 o 
  20   0  12      153.37      138.10     86.83 o 
  21   0  12       16.34      -84.66     73.66 o 
   1   1  12     2110.77     1634.44     92.17 o 
   2   1  12     2157.19     2027.73     99.84 o 
   3   1  12     4935.92     4897.18    228.59 o 
   4   1  12        1.49       -9.65     14.93 o 
   5   1  12     2525.14     2628.26    101.68 o 
   6   1  12      553.71      680.67     39.21 o 
   7   1  12      478.50      616.03     37.36 o 
   8   1  12      106.18      105.11     21.73 o 
   9   1  12     3482.89     3517.52    135.31 o 
  10   1  12       39.23       44.71     20.95 o 
  11   1  12      203.40      208.63     28.44 o 
  12   1  12      113.21       81.37     25.24 o 
  13   1  12        0.92      -23.30     25.39 o 
  14   1  12      436.96      542.47     61.41 o 
  15   1  12      580.37      623.44     63.59 o 
  16   1  12       86.22      144.39     49.89 o 
  17   1  12      320.78      259.34     57.77 o 
  18   1  12      403.99      416.98     68.14 o 
  19   1  12        7.78      -47.31     46.35 o 
  20   1  12       38.81      -51.25     53.63 o 
  21   1  12       17.63      -79.37     52.91 o 
   0   2  12     8761.74     9531.77    686.64 o 
   1   2  12     1161.23     1375.68     70.78 o 
   2   2  12     3513.39     3243.41    153.92 o 
   3   2  12     1722.66     1859.44     92.71 o 
   4   2  12      143.96      175.96     22.96 o 
   5   2  12      346.20      357.58     27.31 o 
   6   2  12     1690.31     1589.89     64.95 o 
   7   2  12      241.67      308.30     27.15 o 
   8   2  12     2066.86     2005.88     80.90 o 
   9   2  12       39.30        3.57     19.01 o 
  10   2  12        7.53      -13.46     19.55 o 
  11   2  12       72.40       29.98     21.90 o 
  12   2  12      607.04      861.14     55.26 o 
  13   2  12      361.08      428.89     46.02 o 
  14   2  12      192.04      213.72     39.84 o 
  15   2  12      232.10      283.35     44.52 o 
  16   2  12      239.72      217.48     55.59 o 
  17   2  12      196.38      253.94     57.94 o 
  18   2  12      132.39      170.65     57.34 o 
  19   2  12       23.05       23.67     54.34 o 
  20   2  12      300.94      456.50     77.68 o 
  21   2  12       93.72       75.88    108.56 o 
   1   3  12      282.72      357.19     30.78 o 
   2   3  12       10.33       -8.58     18.00 o 
   3   3  12       47.81       25.00     18.95 o 
   4   3  12     5850.89     5889.42    250.90 o 
   5   3  12       27.08       44.19     17.53 o 
   6   3  12     1113.65     1011.66     45.00 o 
   7   3  12     5358.76     5280.26    198.67 o 
   8   3  12      414.15      586.37     38.38 o 
   9   3  12      467.42      539.75     37.09 o 
  10   3  12        9.67      -28.63     19.09 o 
  11   3  12      272.56      218.86     29.25 o 
  12   3  12       54.74       42.25     26.78 o 
  13   3  12       63.85       -0.68     30.33 o 
  14   3  12        0.14      -45.36     30.24 o 
  15   3  12       10.21      -48.16     32.11 o 
  16   3  12       25.00      -57.97     38.65 o 
  17   3  12       10.13      -48.91     45.50 o 
  18   3  12       58.57       54.12     49.53 o 
  19   3  12       69.53       52.67     54.58 o 
  20   3  12      169.65      130.91     61.02 o 
  21   3  12       10.27      -58.85     56.48 o 
   0   4  12      105.02      133.61     42.71 o 
   1   4  12      820.26      767.73     54.09 o 
   2   4  12      594.49      623.62     64.32 o 
   3   4  12      192.29      254.35     26.13 o 
   4   4  12       92.62       85.49     18.11 o 
   5   4  12      334.46      447.63     35.86 o 
   6   4  12      849.62      844.02     44.86 o 
   7   4  12      758.93      762.04     41.74 o 
   8   4  12     1092.72     1142.65     51.26 o 
   9   4  12      383.51      508.98     43.69 o 
  10   4  12       77.39       87.48     24.15 o 
  11   4  12      780.78      943.02     57.96 o 
  12   4  12        4.99      -42.25     28.17 o 
  13   4  12       35.28      -18.19     32.01 o 
  14   4  12        2.03      -46.25     30.84 o 
  15   4  12        9.62      -70.79     47.19 o 
  16   4  12       97.82       89.59     40.83 o 
  17   4  12       34.46       -5.04     42.54 o 
  18   4  12       95.23      108.04     56.71 o 
  19   4  12       29.06       42.76     55.01 o 
  20   4  12        0.78      -21.00     58.29 o 
   1   5  12      385.15      467.13     49.53 o 
   2   5  12      840.37      751.48     54.58 o 
   3   5  12      694.44      665.30     80.93 o 
   4   5  12      136.55      251.49     39.32 o 
   5   5  12      627.78      840.61     86.16 o 
   6   5  12       11.48       24.80     25.49 o 
   7   5  12       54.10       58.46     26.04 o 
   8   5  12      831.21      881.00     50.74 o 
   9   5  12       96.23       53.01     25.21 o 
  10   5  12      193.26      205.46     35.61 o 
  11   5  12      233.65      315.17     50.40 o 
  12   5  12       21.18      -50.01     33.34 o 
  13   5  12       64.64        3.12     38.47 o 
  14   5  12      179.78      132.61     45.29 o 
  15   5  12       10.74      -22.90     39.32 o 
  16   5  12        0.32      -45.45     41.66 o 
  17   5  12        4.84      -61.35     40.90 o 
  18   5  12       37.09      -22.17     66.25 o 
  19   5  12        1.02     -107.34     71.56 o 
  20   5  12       36.40       -4.85     87.57 o 
   0   6  12      254.14      247.88     60.82 o 
   1   6  12     1000.10     1002.18     68.89 o 
   2   6  12      180.24      107.12     36.11 o 
   3   6  12      697.89      746.75     66.83 o 
   4   6  12      628.68      931.22     82.45 o 
   5   6  12      998.33      888.84     67.12 o 
   6   6  12      508.86      685.03     58.13 o 
   7   6  12        8.27       10.24     28.28 o 
   8   6  12       15.18       -8.18     25.65 o 
   9   6  12      347.33      410.67     49.51 o 
  10   6  12     1117.54     1049.81     94.03 o 
  11   6  12       59.24       -2.96     44.76 o 
  12   6  12      126.15      100.12     49.51 o 
  13   6  12       35.33      -48.39     46.76 o 
  14   6  12       83.51       84.26     54.46 o 
  15   6  12       12.24      -69.31     46.70 o 
  16   6  12      163.01      112.35     58.29 o 
  17   6  12        9.57      -58.35     51.81 o 
  18   6  12       50.30      -58.45     64.12 o 
  19   6  12       31.67        7.83     92.81 o 
   1   7  12      586.43      621.58     64.91 o 
   2   7  12      267.93      359.29     49.88 o 
   3   7  12      354.58      505.57     59.33 o 
   4   7  12        3.86      -42.04     31.80 o 
   5   7  12      157.40      171.95     42.51 o 
   6   7  12       52.60       70.78     37.21 o 
   7   7  12       12.14      -39.57     32.82 o 
   8   7  12       10.24      -46.42     30.95 o 
   9   7  12       36.25        3.89     34.75 o 
  10   7  12       62.85       35.66     48.89 o 
  11   7  12      241.87       97.50     50.72 o 
  12   7  12      226.62      276.52     62.35 o 
  13   7  12     1091.01     1260.71    111.30 o 
  14   7  12        0.25      -50.52     49.43 o 
  15   7  12       34.47      -27.64     53.72 o 
  16   7  12      102.51       43.79     57.86 o 
  17   7  12        7.96        7.17     59.34 o 
  18   7  12       18.63      -71.96     58.95 o 
   0   8  12     1159.60     1288.06    240.91 o 
   1   8  12      198.59      306.50     55.17 o 
   2   8  12     2426.55     2555.50    147.95 o 
   3   8  12      318.81      491.09     62.85 o 
   4   8  12      483.12      684.41     75.89 o 
   5   8  12      340.55      406.16     59.77 o 
   6   8  12        1.50      -58.81     39.21 o 
   7   8  12       97.60      149.01     43.95 o 
   8   8  12      464.04      589.07     72.78 o 
   9   8  12     1815.25     1604.97    125.30 o 
  10   8  12      369.70      432.22     70.35 o 
  11   8  12      115.39       87.78     56.32 o 
  12   8  12        7.18      -61.34     51.54 o 
  13   8  12       94.79      -35.89     52.18 o 
  14   8  12       24.19      -43.63     49.64 o 
  15   8  12      174.09      101.30     62.52 o 
  16   8  12        0.32      -78.21     52.14 o 
  17   8  12      273.00      248.29     74.05 o 
   1   9  12     1260.10     1494.82    118.74 o 
   2   9  12     4278.54     3939.10    218.53 o 
   3   9  12      198.79      430.58     67.67 o 
   4   9  12     1201.92     1565.13    118.55 o 
   5   9  12      259.10      247.32     58.62 o 
   6   9  12     1257.92     1544.28    132.87 o 
   7   9  12       91.81       86.49     54.11 o 
   8   9  12       66.09       42.36     61.35 o 
   9   9  12      106.52       73.87     67.50 o 
  10   9  12        0.12      -54.69     55.71 o 
  11   9  12      188.53      246.09     80.85 o 
  12   9  12        2.66      -29.58     51.93 o 
  13   9  12      939.24     1134.15    114.39 o 
  14   9  12      361.42      391.46     78.13 o 
  15   9  12       27.60       73.15     64.08 o 
  16   9  12        0.84     -110.62     73.74 o 
   0  10  12       12.56      -88.20     65.07 o 
   1  10  12      239.03      359.59     65.22 o 
   2  10  12     2193.61     2192.04    135.10 o 
   3  10  12        4.45      -51.50     48.64 o 
   4  10  12        2.53        6.56     51.99 o 
   5  10  12      434.11      431.88     71.09 o 
   6  10  12      784.59     1081.14    119.67 o 
   7  10  12      465.38      681.21    104.44 o 
   8  10  12       35.23       84.47     63.51 o 
   9  10  12        2.82     -122.77     86.25 o 
  10  10  12      128.59       18.61     69.64 o 
  11  10  12       25.60       21.35     69.12 o 
  12  10  12        0.35       63.70     69.09 o 
  13  10  12      103.39       12.18     65.41 o 
  14  10  12       37.55      -29.29     55.90 o 
  15  10  12       46.01      -23.31     60.15 o 
   1  11  12      309.06      431.69     69.74 o 
   2  11  12      433.73      556.43     76.67 o 
   3  11  12      426.76      572.78     78.29 o 
   4  11  12      391.35      603.04     80.71 o 
   5  11  12      472.10      596.10     93.87 o 
   6  11  12      162.41      254.29    101.20 o 
   7  11  12       69.62       23.23     65.82 o 
   8  11  12      174.31      234.79     80.24 o 
   9  11  12      330.03      407.49     87.54 o 
  10  11  12       10.01       -6.68     76.27 o 
  11  11  12      110.07      128.28     71.63 o 
  12  11  12        9.70       69.10     75.28 o 
  13  11  12       30.56      -62.83     70.02 o 
   0  12  12        8.69       46.15    100.57 o 
   1  12  12        0.19        7.38     56.21 o 
   2  12  12       98.62       80.95     58.52 o 
   3  12  12      196.95      190.13     64.53 o 
   4  12  12      646.79     1087.61    124.40 o 
   5  12  12       16.23      -87.61     58.41 o 
   6  12  12       63.10       22.75     74.43 o 
   7  12  12      641.43      838.00    114.83 o 
   8  12  12      106.68       -1.46     60.52 o 
   9  12  12       25.24      -17.86     68.62 o 
  10  12  12       62.08       44.10     73.51 o 
  11  12  12       20.92      -76.50     69.47 o 
   1  13  12        2.36      -68.56     53.61 o 
   2  13  12       18.35      -45.74     57.09 o 
   3  13  12      258.77      267.39     71.74 o 
   4  13  12       10.56      -10.09     68.43 o 
   5  13  12       23.08      -80.23     89.32 o 
   6  13  12      109.16       44.93     66.98 o 
   7  13  12       41.65      -99.31     66.21 o 
   8  13  12      137.38      104.34     81.77 o 
   0  14  12        2.82       14.33     90.12 o 
   1  14  12        5.03      -30.48     63.48 o 
   2  14  12       16.93        4.54     62.21 o 
   3  14  12        3.38      -73.53     68.64 o 
   4  14  12        1.54      -51.18     92.82 o 
   1   1  13      770.37      726.53     48.32 o 
   2   1  13       17.13       30.85     21.03 o 
   3   1  13     2558.99     2688.94    129.66 o 
   4   1  13      236.68      309.50     27.82 o 
   5   1  13      383.92      463.68     31.56 o 
   6   1  13       16.99      -22.55     16.06 o 
   7   1  13      212.70      258.58     26.40 o 
   8   1  13      104.73      102.79     21.88 o 
   9   1  13      121.26      166.57     25.36 o 
  10   1  13       85.54       93.49     23.77 o 
  11   1  13     1084.33      932.11     46.08 o 
  12   1  13       41.79       46.50     25.30 o 
  13   1  13      340.94      439.36     43.56 o 
  14   1  13        0.73       -0.15     32.68 o 
  15   1  13       91.81       61.94     40.97 o 
  16   1  13      764.01      996.25    108.58 o 
  17   1  13       23.20       58.71     50.43 o 
  18   1  13        5.57      -23.50     48.93 o 
  19   1  13       92.21      116.85     58.78 o 
  20   1  13       18.13      -68.92     49.33 o 
  21   1  13       12.42      -49.51     53.08 o 
   0   2  13     3494.68     3119.42    235.46 o 
   1   2  13      464.10      656.10     42.14 o 
   2   2  13       76.78       54.07     20.41 o 
   3   2  13      130.00      102.40     25.50 o 
   4   2  13        5.89       12.07     17.37 o 
   5   2  13      640.48      600.69     35.11 o 
   6   2  13      708.54      785.53     42.03 o 
   7   2  13     3930.77     3672.01    140.38 o 
   8   2  13      440.58      508.25     35.78 o 
   9   2  13      358.12      418.70     33.53 o 
  10   2  13        7.23      -29.03     19.35 o 
  11   2  13      166.93      144.07     27.50 o 
  12   2  13      327.87      379.00     42.17 o 
  13   2  13      111.49       88.64     33.89 o 
  14   2  13       40.86       -8.11     32.76 o 
  15   2  13     1102.66     1573.48    107.67 o 
  16   2  13       31.02       -0.55     40.65 o 
  17   2  13      634.64      705.83     89.99 o 
  18   2  13       36.06       -1.50     49.52 o 
  19   2  13        3.53        0.43     50.17 o 
  20   2  13      250.32      323.72     69.83 o 
  21   2  13       48.07       16.63     59.19 o 
   1   3  13      780.11      692.06     43.89 o 
   2   3  13       36.23       22.66     17.65 o 
   3   3  13      585.99      696.87     46.40 o 
   4   3  13        6.09        0.00     16.56 o 
   5   3  13      591.24      689.90     42.03 o 
   6   3  13      298.03      291.68     26.90 o 
   7   3  13       76.92       79.60     20.87 o 
   8   3  13      385.23      398.68     34.92 o 
   9   3  13      101.14       64.15     22.52 o 
  10   3  13       11.53      -23.97     20.39 o 
  11   3  13     1759.55     1595.14     68.83 o 
  12   3  13       42.25      -23.16     25.81 o 
  13   3  13        0.11      -43.46     28.97 o 
  14   3  13      123.92       90.43     38.02 o 
  15   3  13       13.54      -50.14     33.43 o 
  16   3  13       39.52      -42.53     40.36 o 
  17   3  13       25.57      -60.15     46.62 o 
  18   3  13        3.19      -65.89     49.68 o 
  19   3  13       28.25        5.92     52.74 o 
  20   3  13      110.12      135.85     63.48 o 
   0   4  13      230.40      321.13     63.70 o 
   1   4  13      243.82      219.44     36.45 o 
   2   4  13      372.45      330.14     41.43 o 
   3   4  13     1033.45     1095.09     68.82 o 
   4   4  13      442.49      604.90     56.55 o 
   5   4  13      105.77       82.92     24.94 o 
   6   4  13        5.51      -15.20     21.00 o 
   7   4  13      132.41      202.06     28.70 o 
   8   4  13      176.84      184.11     28.70 o 
   9   4  13      143.49      136.46     28.29 o 
  10   4  13        0.00      -33.70     22.47 o 
  11   4  13        2.00      -37.93     25.29 o 
  12   4  13       47.43      -13.68     40.88 o 
  13   4  13      391.65      347.12     52.05 o 
  14   4  13        3.91      -66.27     44.18 o 
  15   4  13        1.44      -56.59     37.73 o 
  16   4  13        0.28      -45.90     39.80 o 
  17   4  13       53.71      -14.46     51.48 o 
  18   4  13       56.07      -32.08     65.30 o 
  19   4  13        0.05      -85.44     56.96 o 
  20   4  13       61.82       -9.21     90.28 o 
   1   5  13       72.41       85.37     32.53 o 
   2   5  13       64.72       21.75     28.12 o 
   3   5  13      364.85      415.77     49.08 o 
   4   5  13     1659.49     1591.01     94.85 o 
   5   5  13      212.81      253.62     42.53 o 
   6   5  13       41.76       26.15     27.47 o 
   7   5  13     1590.95     1780.10     87.21 o 
   8   5  13       14.55       40.93     28.16 o 
   9   5  13      503.30      592.23     51.44 o 
  10   5  13      604.67      798.41     67.28 o 
  11   5  13      284.92      214.02     52.39 o 
  12   5  13       48.34       16.38     43.73 o 
  13   5  13       46.37       -2.13     45.24 o 
  14   5  13       21.31      -66.30     44.20 o 
  15   5  13       69.14       81.38     55.12 o 
  16   5  13      153.72      146.60     60.31 o 
  17   5  13       17.13        1.89     56.35 o 
  18   5  13      373.36      392.78     92.76 o 
  19   5  13        8.48      -41.71     83.23 o 
   0   6  13     1103.19      979.59     93.75 o 
   1   6  13       40.74       18.23     29.61 o 
   2   6  13      191.47      143.79     37.33 o 
   3   6  13     1123.25     1265.02     80.34 o 
   4   6  13      494.82      582.23     59.89 o 
   5   6  13       81.76      118.12     37.85 o 
   6   6  13     1471.78     1317.55     75.99 o 
   7   6  13       82.21      107.83     35.87 o 
   8   6  13       21.11       13.37     29.69 o 
   9   6  13      279.86      404.99     73.55 o 
  10   6  13      227.98      244.36     56.75 o 
  11   6  13       20.11      -18.81     44.85 o 
  12   6  13       14.48      -67.54     45.02 o 
  13   6  13        8.50      -51.74     46.76 o 
  14   6  13     1445.87     1411.52    103.46 o 
  15   6  13      287.12      323.69     66.91 o 
  16   6  13      241.27      283.25     67.58 o 
  17   6  13      113.01       29.18     61.14 o 
  18   6  13      105.04       68.71     75.86 o 
  19   6  13       46.06      -81.11     83.87 o 
   1   7  13     1353.02     1249.81     82.18 o 
   2   7  13      332.19      492.96     57.89 o 
   3   7  13      364.86      507.36     71.69 o 
   4   7  13      499.37      557.54     62.86 o 
   5   7  13     1094.79     1162.51     94.47 o 
   6   7  13      347.47      416.72     56.71 o 
   7   7  13       19.91      -10.36     35.00 o 
   8   7  13       52.72      -10.00     35.55 o 
   9   7  13      865.79     1047.66     98.58 o 
  10   7  13     2006.65     1840.20    119.70 o 
  11   7  13      170.53      178.18     58.57 o 
  12   7  13      355.67      482.51     74.10 o 
  13   7  13       28.17       50.64     50.78 o 
  14   7  13      249.16      253.91     66.48 o 
  15   7  13      140.85       33.42     68.86 o 
  16   7  13       44.27        9.56     68.48 o 
  17   7  13      143.30      128.82     63.68 o 
  18   7  13       29.46      -91.07     63.07 o 
   0   8  13     2126.62     1817.51    174.94 o 
   1   8  13      756.59     1039.98    103.51 o 
   2   8  13        0.16       16.78     40.83 o 
   3   8  13      631.79      786.29     80.05 o 
   4   8  13      124.42      213.86     51.92 o 
   5   8  13     2612.50     2341.32    137.91 o 
   6   8  13      811.19     1074.52    107.53 o 
   7   8  13      704.66      805.64     73.75 o 
   8   8  13      802.73     1139.07    119.91 o 
   9   8  13      352.58      411.17     77.99 o 
  10   8  13       41.64       -1.77     62.92 o 
  11   8  13      431.01      525.52     79.36 o 
  12   8  13       20.47      -21.95     53.35 o 
  13   8  13      226.39      249.63     69.33 o 
  14   8  13       21.81       21.10     59.52 o 
  15   8  13        1.54      -14.09     60.17 o 
  16   8  13        2.26      -65.97     58.98 o 
  17   8  13        1.45      -63.49     73.12 o 
   1   9  13     1206.91     1488.10    118.45 o 
   2   9  13        3.06       18.57     46.14 o 
   3   9  13     1312.29     1346.40     96.22 o 
   4   9  13      959.16     1112.69     94.56 o 
   5   9  13      844.07     1059.05     98.94 o 
   6   9  13      195.36      293.61     60.50 o 
   7   9  13       77.13      -38.87     47.53 o 
   8   9  13        0.07      -61.66     58.00 o 
   9   9  13      127.58      134.89     68.12 o 
  10   9  13      526.85      669.67    103.52 o 
  11   9  13      430.48      592.41     93.81 o 
  12   9  13       28.58      -34.41     65.90 o 
  13   9  13      150.06       81.46     62.70 o 
  14   9  13      330.34      234.84     73.91 o 
  15   9  13       49.29      -17.42     59.68 o 
  16   9  13        0.98      -89.37     59.58 o 
   0  10  13      261.57      262.95     89.80 o 
   1  10  13       34.79      -54.95     47.17 o 
   2  10  13       12.77      -19.08     49.72 o 
   3  10  13      808.54      925.68     94.14 o 
   4  10  13        1.53      -61.38     48.48 o 
   5  10  13      181.71      303.04     65.84 o 
   6  10  13     1163.16     1267.39    120.18 o 
   7  10  13     1090.09     1734.21    163.94 o 
   8  10  13       50.48       32.64     71.69 o 
   9  10  13      451.91      447.05     93.27 o 
  10  10  13      740.08      975.91    131.56 o 
  11  10  13        6.83       80.96     74.14 o 
  12  10  13        4.32      -47.87     70.50 o 
  13  10  13       40.24        0.83     71.97 o 
  14  10  13       26.78      -34.17     71.60 o 
   1  11  13       26.29      -20.09     49.52 o 
   2  11  13        0.65      -46.10     50.15 o 
   3  11  13       82.00       54.16     56.11 o 
   4  11  13        4.13        4.86     52.79 o 
   5  11  13      153.84      190.98     73.21 o 
   6  11  13        2.48       19.30     74.30 o 
   7  11  13      108.54       12.07     70.85 o 
   8  11  13       37.77       32.65     67.73 o 
   9  11  13       11.55       18.00     71.12 o 
  10  11  13      188.87      201.62     81.47 o 
  11  11  13       79.28        0.71    115.53 o 
  12  11  13       10.54      -90.90     82.09 o 
  13  11  13        8.44      -33.16     66.92 o 
   0  12  13       20.69       -7.50     83.11 o 
   1  12  13      254.30      353.54    100.16 o 
   2  12  13        8.97       18.41     54.00 o 
   3  12  13        9.23      -78.58     52.39 o 
   4  12  13      209.29      451.45     84.87 o 
   5  12  13       22.54       53.82     67.23 o 
   6  12  13       35.72      -73.22     82.08 o 
   7  12  13       23.35       43.57     66.34 o 
   8  12  13        9.25      -22.42     66.89 o 
   9  12  13      194.09      145.00     78.58 o 
  10  12  13      299.73      226.34     90.25 o 
  11  12  13       60.91      -27.01     70.88 o 
   1  13  13       15.92      -21.70     57.38 o 
   2  13  13       29.45      -67.59     57.67 o 
   3  13  13       16.87       10.06     71.88 o 
   4  13  13       63.01       56.91     68.36 o 
   5  13  13      192.57      200.93    103.76 o 
   6  13  13       53.60       -6.05     72.74 o 
   7  13  13        0.06      -59.47     69.45 o 
   0  14  13       69.96      -78.54     81.95 o 
   1  14  13        7.48      -32.58     68.24 o 
   0   0  14     1934.66     1729.37    194.67 o 
   1   0  14      841.88      718.09     69.95 o 
   2   0  14       51.25       13.65     36.58 o 
   3   0  14     6664.71     6038.59    364.93 o 
   4   0  14       44.23       65.61     33.00 o 
   5   0  14      216.98      251.20     44.71 o 
   6   0  14    11537.41    11582.33    601.78 o 
   7   0  14     1637.38     1669.06     97.87 o 
   8   0  14       40.73       44.79     29.59 o 
   9   0  14     1393.75     1345.31     83.72 o 
  10   0  14      307.45      438.25     51.00 o 
  11   0  14      863.76     1080.60     84.94 o 
  12   0  14     1744.78     1753.04    105.85 o 
  13   0  14     2733.90     2733.66    155.77 o 
  14   0  14       15.60       93.80     51.53 o 
  15   0  14       33.12      -32.92     57.25 o 
  16   0  14      229.10      216.82     80.01 o 
  17   0  14      116.45      142.53     76.55 o 
  18   0  14      270.10      481.03    126.44 o 
  19   0  14      118.11       55.10    123.85 o 
  20   0  14        2.17      -38.50     78.72 o 
   1   1  14     4983.79     4345.10    228.00 o 
   2   1  14     3840.77     3859.84    183.16 o 
   3   1  14      113.53      213.29     29.09 o 
   4   1  14      356.37      448.94     36.47 o 
   5   1  14      237.44      225.59     24.56 o 
   6   1  14      593.96      690.22     41.34 o 
   7   1  14      195.24      157.87     23.87 o 
   8   1  14       78.59       54.76     20.63 o 
   9   1  14        0.01      -20.01     19.86 o 
  10   1  14      430.95      558.59     40.65 o 
  11   1  14     1038.08     1001.25     49.17 o 
  12   1  14      152.47      181.77     30.96 o 
  13   1  14      289.03      413.65     43.49 o 
  14   1  14     1277.68     1326.50     73.90 o 
  15   1  14      369.76      441.79     57.90 o 
  16   1  14      366.98      509.64     90.64 o 
  17   1  14      785.19      889.71     90.75 o 
  18   1  14       66.86      -14.96     50.92 o 
  19   1  14        2.65      -53.79     51.06 o 
  20   1  14      103.06        2.33     56.36 o 
   0   2  14       56.84       74.24     37.92 o 
   1   2  14      866.03      813.89     47.97 o 
   2   2  14     1328.28     1069.83     59.12 o 
   3   2  14     1113.12     1147.78     62.37 o 
   4   2  14     2541.54     2253.45    111.89 o 
   5   2  14       10.83      -13.23     17.62 o 
   6   2  14       37.83       41.36     19.19 o 
   7   2  14      545.50      709.93     49.67 o 
   8   2  14       58.09       10.19     20.26 o 
   9   2  14      782.31      909.38     64.92 o 
  10   2  14      946.00      968.04     48.83 o 
  11   2  14      152.90      166.48     30.07 o 
  12   2  14        4.69      -38.68     25.79 o 
  13   2  14      207.29      227.21     37.24 o 
  14   2  14       15.63      -31.62     32.76 o 
  15   2  14      378.35      523.70     61.63 o 
  16   2  14      314.66      337.27     55.93 o 
  17   2  14      636.02      648.85     79.40 o 
  18   2  14        0.97       -0.76     51.18 o 
  19   2  14       97.98      121.23     60.95 o 
  20   2  14        2.46      -26.21     56.36 o 
   1   3  14      508.33      549.49     48.92 o 
   2   3  14      165.56      211.74     26.86 o 
   3   3  14      222.46      269.02     33.57 o 
   4   3  14      101.91       70.66     23.25 o 
   5   3  14     1423.81     1275.46     58.21 o 
   6   3  14        0.63      -25.55     17.03 o 
   7   3  14        5.23      -27.47     18.31 o 
   8   3  14      506.74      593.31     40.13 o 
   9   3  14       78.50       55.14     29.42 o 
  10   3  14      338.26      430.75     37.01 o 
  11   3  14      201.19      204.23     31.21 o 
  12   3  14      420.16      526.69     45.88 o 
  13   3  14       78.65       46.04     35.21 o 
  14   3  14       13.23      -48.81     32.54 o 
  15   3  14       12.64      -23.43     35.53 o 
  16   3  14        0.29      -53.38     39.94 o 
  17   3  14      270.10      287.55     96.50 o 
  18   3  14       14.62      -17.21     57.94 o 
  19   3  14       64.05      -11.79     63.27 o 
  20   3  14       62.20       58.05     68.79 o 
   0   4  14        2.85      -52.69     35.84 o 
   1   4  14      204.86      257.48     38.98 o 
   2   4  14        1.95      -28.36     36.53 o 
   3   4  14      535.09      618.98     57.14 o 
   4   4  14       66.22       42.58     30.77 o 
   5   4  14      936.37      950.37     62.96 o 
   6   4  14      349.45      394.42     52.18 o 
   7   4  14      200.89      145.10     31.47 o 
   8   4  14       90.57       81.68     29.79 o 
   9   4  14       53.92       69.20     29.76 o 
  10   4  14       40.06       30.00     30.21 o 
  11   4  14        1.25      -61.46     40.98 o 
  12   4  14       69.17       29.35     42.13 o 
  13   4  14       85.85       15.88     44.33 o 
  14   4  14      409.65      522.22     70.59 o 
  15   4  14      140.96       82.45     51.77 o 
  16   4  14       59.08       -6.83     49.60 o 
  17   4  14       20.39      -91.56     61.04 o 
  18   4  14      424.36      419.99    109.98 o 
  19   4  14      137.21      118.39     94.39 o 
   1   5  14      309.50      448.29     52.46 o 
   2   5  14      210.40      172.02     38.13 o 
   3   5  14     1301.33     1221.37     77.25 o 
   4   5  14      319.38      489.84     54.14 o 
   5   5  14      222.54      168.94     39.47 o 
   6   5  14      329.43      345.05     44.46 o 
   7   5  14      502.00      622.69     57.31 o 
   8   5  14       97.60       93.11     32.18 o 
   9   5  14      162.19      147.97     34.33 o 
  10   5  14      303.81      259.05     49.05 o 
  11   5  14       17.14      -33.72     39.04 o 
  12   5  14      164.08      182.28     51.16 o 
  13   5  14       54.95       14.52     48.43 o 
  14   5  14       34.90      -39.93     48.09 o 
  15   5  14       91.68      -49.41     50.86 o 
  16   5  14       10.71       -2.65     55.27 o 
  17   5  14       28.34      -20.75     65.61 o 
  18   5  14      272.79      312.43     87.97 o 
  19   5  14      322.74      405.29    116.21 o 
   0   6  14     1168.07     1114.12    113.25 o 
   1   6  14       14.61      -14.92     31.83 o 
   2   6  14        0.86      -24.01     31.03 o 
   3   6  14     1244.91     1125.06     74.54 o 
   4   6  14       42.57       38.82     36.24 o 
   5   6  14       27.29        5.60     34.54 o 
   6   6  14      217.25      231.56     42.01 o 
   7   6  14      126.94      103.23     36.98 o 
   8   6  14     1007.76     1054.88     84.72 o 
   9   6  14       15.73      -19.72     32.26 o 
  10   6  14       73.93       24.51     38.94 o 
  11   6  14       58.45       23.18     46.95 o 
  12   6  14       59.13       21.88     49.55 o 
  13   6  14       22.96      -25.98     50.03 o 
  14   6  14       76.19       64.15     51.80 o 
  15   6  14      423.97      674.82     87.78 o 
  16   6  14      257.66      337.73     73.46 o 
  17   6  14       18.42      -20.87     58.51 o 
  18   6  14        3.54      -80.83     71.29 o 
   1   7  14       50.88      -15.98     38.84 o 
   2   7  14       17.67      -49.94     33.29 o 
   3   7  14     1512.02     1382.01     89.60 o 
   4   7  14     2260.83     2073.47    123.07 o 
   5   7  14      121.20      111.88     44.02 o 
   6   7  14      100.36       83.93     44.62 o 
   7   7  14      889.04      989.89     78.43 o 
   8   7  14        1.70      -57.65     38.43 o 
   9   7  14       82.32       84.65     49.94 o 
  10   7  14      239.34      197.16     57.38 o 
  11   7  14      204.71      208.26     59.23 o 
  12   7  14      402.51      605.50     82.47 o 
  13   7  14      233.42      219.52     65.62 o 
  14   7  14        5.15       -9.50     55.46 o 
  15   7  14       90.32       42.91     57.62 o 
  16   7  14       37.11       37.67     61.32 o 
  17   7  14      142.23      223.01     73.93 o 
   0   8  14     6206.04     5848.34    497.99 o 
   1   8  14      375.23      648.56     74.86 o 
   2   8  14      153.83      223.65     53.84 o 
   3   8  14      133.89      125.07     51.16 o 
   4   8  14      167.81      116.68     46.42 o 
   5   8  14      859.92     1140.98     96.95 o 
   6   8  14       76.44       97.36     48.56 o 
   7   8  14     1042.74     1133.80     84.73 o 
   8   8  14     2178.39     2170.03    132.16 o 
   9   8  14        1.27      -33.84     57.35 o 
  10   8  14      226.97      215.14     70.48 o 
  11   8  14      258.28      295.77     79.34 o 
  12   8  14        4.32      -22.44     53.19 o 
  13   8  14      220.45      214.56     65.83 o 
  14   8  14      118.62      159.95     65.92 o 
  15   8  14        0.52      -58.64     54.16 o 
  16   8  14      203.82      236.52     76.71 o 
   1   9  14      475.46      555.43     75.12 o 
   2   9  14       44.86      102.94     51.73 o 
   3   9  14     1479.80     1601.38    105.29 o 
   4   9  14     3019.08     2813.90    189.40 o 
   5   9  14       44.64      134.86     53.20 o 
   6   9  14        4.24       15.26     48.77 o 
   7   9  14      193.87      211.14     57.55 o 
   8   9  14       51.75      -12.21     57.10 o 
   9   9  14       28.16      -84.73     56.49 o 
  10   9  14      369.67      477.82     92.40 o 
  11   9  14      137.49      271.39     80.58 o 
  12   9  14       13.59      -84.88     56.59 o 
  13   9  14        0.01      -85.60     60.08 o 
  14   9  14       61.88       44.92     60.14 o 
  15   9  14       14.12      -14.77     60.14 o 
   0  10  14      109.13       31.39     85.69 o 
   1  10  14        2.73      -39.08     48.10 o 
   2  10  14       78.24       -3.20     51.08 o 
   3  10  14        0.04      -61.58     46.90 o 
   4  10  14       11.49      -39.17     47.32 o 
   5  10  14      286.22      326.51     66.67 o 
   6  10  14      327.09      404.56     81.16 o 
   7  10  14       24.38      -39.62     61.51 o 
   8  10  14      199.14      160.39     73.93 o 
   9  10  14       21.15        9.97     63.00 o 
  10  10  14       43.17       28.64     62.58 o 
  11  10  14        8.55      -95.16     63.44 o 
  12  10  14       48.35      -88.51     62.80 o 
  13  10  14       43.11       -1.40     73.92 o 
  14  10  14        3.26       10.60     74.04 o 
   1  11  14        0.00      -70.98     47.32 o 
   2  11  14        3.99      -57.81     52.55 o 
   3  11  14       33.18      -42.60     50.40 o 
   4  11  14       41.81       29.57     54.97 o 
   5  11  14      159.49      276.26     80.42 o 
   6  11  14       15.98      -32.34     83.22 o 
   7  11  14      310.38      444.73     96.23 o 
   8  11  14      112.67      119.22    133.43 o 
   9  11  14       15.95        9.53     72.55 o 
  10  11  14       95.82       55.92     73.10 o 
  11  11  14        3.28      -62.73     67.20 o 
  12  11  14       37.24       87.48     78.54 o 
   0  12  14      355.65      377.24    119.65 o 
   1  12  14        1.01      -59.05     53.82 o 
   2  12  14       11.89      -79.63     53.09 o 
   3  12  14      181.97      179.01     66.30 o 
   4  12  14       36.81       15.60     64.95 o 
   5  12  14       39.82       56.59     75.23 o 
   6  12  14        2.64     -115.59     77.06 o 
   7  12  14       49.69       50.25     71.83 o 
   8  12  14      154.01       58.19     75.98 o 
   9  12  14       18.14      -35.12     68.18 o 
  10  12  14       36.60       79.61     74.69 o 
   1  13  14        4.62      -62.07     58.50 o 
   2  13  14       64.11      -86.20     58.17 o 
   3  13  14       63.86       81.34     75.23 o 
   4  13  14        0.09      -36.56     69.86 o 
   5  13  14       33.10       46.29     97.15 o 
   6  13  14        2.18      -76.76     71.60 o 
   1   1  15     4483.71     4237.30    223.31 o 
   2   1  15     3042.94     2916.72    141.66 o 
   3   1  15     1377.59     1264.33     68.01 o 
   4   1  15     1761.28     1772.34     83.77 o 
   5   1  15       89.74       63.64     22.03 o 
   6   1  15        0.00      -27.26     18.17 o 
   7   1  15       28.72        6.64     19.58 o 
   8   1  15        7.09        0.47     20.91 o 
   9   1  15      118.45      112.85     26.32 o 
  10   1  15       52.32       30.22     23.96 o 
  11   1  15      186.82      213.47     31.90 o 
  12   1  15      496.42      639.91     48.03 o 
  13   1  15       93.43      144.26     36.66 o 
  14   1  15     1277.01     1266.92     72.30 o 
  15   1  15       92.00      146.29     46.75 o 
  16   1  15      232.34      315.45     60.96 o 
  17   1  15       19.06       60.86     51.04 o 
  18   1  15      242.87      197.98     62.08 o 
  19   1  15        0.68       25.40     55.31 o 
  20   1  15        4.22      -26.53     56.31 o 
   0   2  15     1155.93     1208.86    105.34 o 
   1   2  15       73.62       71.08     24.93 o 
   2   2  15     1597.99     1543.94     80.68 o 
   3   2  15      556.08      642.76     53.82 o 
   4   2  15      112.22      179.50     29.90 o 
   5   2  15     2787.09     2673.39    111.78 o 
   6   2  15     1501.79     1566.17     70.06 o 
   7   2  15       80.03      101.36     23.20 o 
   8   2  15       63.07       39.31     22.45 o 
   9   2  15      213.89      279.05     31.27 o 
  10   2  15      752.30      990.40     56.63 o 
  11   2  15        8.75      -21.58     24.41 o 
  12   2  15      562.99      723.42     54.17 o 
  13   2  15        0.38      -40.20     26.80 o 
  14   2  15       89.87       45.22     36.62 o 
  15   2  15       14.27      -54.23     36.16 o 
  16   2  15       40.08       20.88     41.52 o 
  17   2  15       40.79       -8.45     48.54 o 
  18   2  15      379.83      443.38     74.40 o 
  19   2  15      100.69       89.45     56.69 o 
  20   2  15        2.89      -58.32     53.52 o 
   1   3  15      241.11      228.41     46.11 o 
   2   3  15       69.38       98.50     36.28 o 
   3   3  15        1.89      -31.19     26.13 o 
   4   3  15       15.75       19.18     29.96 o 
   5   3  15       46.08       17.06     27.40 o 
   6   3  15        0.00      -37.09     24.73 o 
   7   3  15      357.80      256.59     36.04 o 
   8   3  15      364.90      439.75     43.01 o 
   9   3  15      166.92      155.52     29.88 o 
  10   3  15        0.25      -36.10     24.07 o 
  11   3  15       52.92      -12.63     27.69 o 
  12   3  15      238.48      201.66     39.82 o 
  13   3  15       74.53       35.47     38.13 o 
  14   3  15       16.54      -53.68     35.79 o 
  15   3  15        2.32      -68.37     45.58 o 
  16   3  15       84.03       -8.35     54.73 o 
  17   3  15       28.69      -59.27     75.87 o 
  18   3  15        6.46       20.19     81.09 o 
  19   3  15       64.78       -4.36     84.42 o 
   0   4  15      138.11       72.81     46.40 o 
   1   4  15      159.49      138.35     34.73 o 
   2   4  15      860.58      924.95     66.76 o 
   3   4  15      490.59      584.36     57.64 o 
   4   4  15      982.31      948.47     96.71 o 
   5   4  15       12.80      -43.33     28.89 o 
   6   4  15       33.81      -13.10     27.04 o 
   7   4  15      403.51      564.54     53.36 o 
   8   4  15      214.53      161.51     34.35 o 
   9   4  15       92.19       94.89     32.78 o 
  10   4  15       74.53       36.75     31.79 o 
  11   4  15      164.71       98.62     38.84 o 
  12   4  15        2.94      -58.60     39.07 o 
  13   4  15       13.20      -57.98     38.65 o 
  14   4  15        2.35      -63.57     42.38 o 
  15   4  15        1.12      -65.24     46.51 o 
  16   4  15       47.42      -74.59     49.73 o 
  17   4  15      169.14       55.32     67.85 o 
  18   4  15      153.09      136.39     93.94 o 
  19   4  15        9.82       39.45     86.65 o 
   1   5  15      153.60       55.63     35.96 o 
   2   5  15       71.57       19.66     32.20 o 
   3   5  15      430.39      405.96     50.90 o 
   4   5  15        3.66      -44.21     30.23 o 
   5   5  15      202.56      124.12     53.86 o 
   6   5  15      474.93      481.59     51.37 o 
   7   5  15      233.40      247.05     41.43 o 
   8   5  15     1513.85     1486.58     83.60 o 
   9   5  15      402.45      539.69     50.25 o 
  10   5  15       11.58      -49.15     32.77 o 
  11   5  15       47.88       28.50     47.32 o 
  12   5  15      373.32      486.47     67.49 o 
  13   5  15      296.62      405.37     68.36 o 
  14   5  15      506.95      601.21     78.97 o 
  15   5  15       20.11      -60.00     52.27 o 
  16   5  15       17.66      -41.43     51.46 o 
  17   5  15       28.15      -53.94     61.50 o 
  18   5  15       18.34      -81.96     67.03 o 
   0   6  15     1587.83     1570.59    137.39 o 
   1   6  15      220.97      195.10     43.93 o 
   2   6  15       61.05       47.21     38.03 o 
   3   6  15        7.14      -18.07     35.59 o 
   4   6  15      523.03      631.67     84.33 o 
   5   6  15      326.83      316.66     65.23 o 
   6   6  15      349.97      517.66     55.81 o 
   7   6  15      222.21      168.90     41.54 o 
   8   6  15      126.35       88.96     40.99 o 
   9   6  15        9.31      -58.88     39.25 o 
  10   6  15      767.73      875.08     76.42 o 
  11   6  15      289.81      309.19     65.15 o 
  12   6  15      657.67      703.80     84.21 o 
  13   6  15        8.02      -15.78     52.31 o 
  14   6  15       13.82       13.81     53.51 o 
  15   6  15      414.45      675.38     89.14 o 
  16   6  15        7.08      -37.60     57.47 o 
  17   6  15       66.01      -62.61     57.43 o 
  18   6  15      135.65      138.33     91.48 o 
   1   7  15      291.41      294.70     53.87 o 
   2   7  15      160.19      138.99     46.36 o 
   3   7  15     1190.15     1216.67     85.96 o 
   4   7  15      316.77      381.63     59.39 o 
   5   7  15        5.85      -57.90     38.60 o 
   6   7  15     1424.17     1208.12     85.16 o 
   7   7  15      695.48      850.08     91.36 o 
   8   7  15      625.67      817.80     84.36 o 
   9   7  15        6.81      -24.93     45.59 o 
  10   7  15        5.21       -7.25     59.53 o 
  11   7  15     1005.20     1437.81    127.83 o 
  12   7  15       25.02       87.85     74.02 o 
  13   7  15       48.06       82.35     59.80 o 
  14   7  15      369.84      359.23     72.69 o 
  15   7  15       12.40       49.09     60.47 o 
  16   7  15      102.36      -41.14     59.32 o 
  17   7  15        0.08      -88.33     58.89 o 
   0   8  15      140.40      159.19     77.94 o 
   1   8  15     1381.84     1274.74     91.69 o 
   2   8  15      249.56      239.99     57.13 o 
   3   8  15      423.30      466.69     65.56 o 
   4   8  15      333.00      403.30     72.98 o 
   5   8  15      263.69      296.69     57.89 o 
   6   8  15      219.86      183.51     53.24 o 
   7   8  15     1070.61     1338.88     98.51 o 
   8   8  15       59.22      110.42     53.27 o 
   9   8  15        3.61      -59.19     55.71 o 
  10   8  15      168.36       90.75     69.37 o 
  11   8  15       82.33      102.74     64.60 o 
  12   8  15      203.69      234.67     77.75 o 
  13   8  15      277.18      268.22     70.78 o 
  14   8  15      118.70       71.59     61.25 o 
  15   8  15      134.12      163.77     67.79 o 
  16   8  15        3.75      -81.84     63.76 o 
   1   9  15       18.54      -10.17     46.51 o 
   2   9  15       22.84       21.40     49.50 o 
   3   9  15      421.13      474.31     72.72 o 
   4   9  15     1438.45     1479.35    127.12 o 
   5   9  15      136.37      131.90     56.17 o 
   6   9  15      139.43      186.47     58.70 o 
   7   9  15      436.31      527.07     82.61 o 
   8   9  15      297.81      273.42     78.52 o 
   9   9  15       68.36       13.09     66.18 o 
  10   9  15        0.13      -33.06     66.09 o 
  11   9  15      109.61       93.39     72.12 o 
  12   9  15        6.02       22.97     69.67 o 
  13   9  15       52.82       33.27     74.18 o 
  14   9  15       22.45      -27.07     60.48 o 
  15   9  15       60.38      -16.64     77.29 o 
   0  10  15     1145.55     1425.40    152.18 o 
   1  10  15        6.29       77.82     62.73 o 
   2  10  15      353.82      281.21     64.45 o 
   3  10  15      138.36       84.86     56.03 o 
   4  10  15        9.70      -60.98     47.85 o 
   5  10  15        4.08      -67.24     49.88 o 
   6  10  15        0.74        5.84     59.89 o 
   7  10  15        9.79      -51.91     62.82 o 
   8  10  15      131.65      116.52     73.14 o 
   9  10  15      115.55       72.55     73.60 o 
  10  10  15      188.94      263.40     79.77 o 
  11  10  15        2.05      -35.15     64.64 o 
  12  10  15        8.18      -80.94     62.75 o 
  13  10  15        0.20        9.24     67.24 o 
   1  11  15        0.73      -71.51     47.67 o 
   2  11  15       18.98      -42.96     49.48 o 
   3  11  15       50.09      -76.02     51.52 o 
   4  11  15        0.02      -76.21     50.81 o 
   5  11  15        0.04      -66.24     56.77 o 
   6  11  15      273.22      313.53    107.44 o 
   7  11  15       52.13      -46.66     67.33 o 
   8  11  15       40.03       18.26     72.60 o 
   9  11  15        2.70      -80.05     69.70 o 
  10  11  15       22.28       19.35     73.70 o 
  11  11  15       88.53       18.52     78.64 o 
   0  12  15       81.74      148.10     91.09 o 
   1  12  15       68.60       51.73     60.74 o 
   2  12  15        0.10      -60.51     52.83 o 
   3  12  15       14.55       -5.40     52.40 o 
   4  12  15       14.36      -63.05     60.65 o 
   5  12  15       13.78      -97.94     65.29 o 
   6  12  15        0.77       20.07     94.41 o 
   7  12  15        2.28       -9.49     66.35 o 
   8  12  15        7.89      -13.03     68.06 o 
   9  12  15       25.89       11.96     77.67 o 
   1  13  15        1.55      -21.66     64.58 o 
   2  13  15        0.08        3.32     63.69 o 
   3  13  15       70.91       20.23     73.93 o 
   4  13  15       11.32      -54.44     67.36 o 
   5  13  15      149.15      149.30     99.91 o 
   0   0  16     1223.77     1138.25    141.63 o 
   1   0  16     3286.12     2810.04    216.53 o 
   2   0  16      304.40      273.42     55.31 o 
   3   0  16        4.48       -5.91     31.13 o 
   4   0  16     1428.54     1473.51    101.99 o 
   5   0  16     3203.12     3102.34    196.70 o 
   6   0  16      630.78      803.21     66.55 o 
   7   0  16     4542.01     4574.03    246.87 o 
   8   0  16       42.03       11.17     32.58 o 
   9   0  16      100.00       85.40     36.32 o 
  10   0  16       97.44       86.42     41.22 o 
  11   0  16      217.16      326.71     70.98 o 
  12   0  16      791.06     1161.76     94.60 o 
  13   0  16     1047.71     1435.98    106.16 o 
  14   0  16      821.09     1062.58    108.68 o 
  15   0  16     1693.16     1330.81    131.02 o 
  16   0  16       81.90        0.65     64.94 o 
  17   0  16       97.93      104.44     80.89 o 
  18   0  16       59.05      -38.49     78.57 o 
  19   0  16       39.74      -55.94     75.46 o 
   1   1  16       49.96      110.09     32.26 o 
   2   1  16      120.53      153.38     38.66 o 
   3   1  16      144.23      175.52     30.62 o 
   4   1  16      214.05      374.68     37.06 o 
   5   1  16      151.66      244.01     33.02 o 
   6   1  16      725.25      813.28     49.46 o 
   7   1  16      800.08      975.37     53.53 o 
   8   1  16      928.65     1052.73     49.81 o 
   9   1  16     2527.96     2373.59     96.74 o 
  10   1  16     1050.12     1117.99     64.94 o 
  11   1  16     3283.86     3130.89    124.70 o 
  12   1  16       10.42       35.67     30.17 o 
  13   1  16       16.91      -20.31     31.29 o 
  14   1  16       87.85       33.40     36.12 o 
  15   1  16       85.60       98.74     44.60 o 
  16   1  16      135.78      124.40     55.08 o 
  17   1  16        5.47      -69.14     46.09 o 
  18   1  16       78.11       -0.79     51.52 o 
  19   1  16      313.26      365.75     72.61 o 
   0   2  16      175.05      190.46     53.96 o 
   1   2  16        1.35      -39.59     26.40 o 
   2   2  16        0.67      -36.92     26.75 o 
   3   2  16        1.70      -11.29     23.44 o 
   4   2  16     1817.68     1646.65     79.36 o 
   5   2  16       19.30       25.59     23.85 o 
   6   2  16      128.27      118.33     28.53 o 
   7   2  16      334.25      340.11     41.83 o 
   8   2  16       36.92       32.62     26.20 o 
   9   2  16      108.80      134.50     30.59 o 
  10   2  16      651.18      817.34     57.93 o 
  11   2  16      138.49      101.51     32.37 o 
  12   2  16      237.88      288.11     44.78 o 
  13   2  16       95.55       11.59     35.70 o 
  14   2  16      162.14      129.55     47.08 o 
  15   2  16       33.70       10.55     49.53 o 
  16   2  16        8.41        5.88     49.61 o 
  17   2  16       52.34       21.52     60.33 o 
  18   2  16       60.17       86.87     64.86 o 
  19   2  16       65.24        0.18     82.01 o 
   1   3  16     1828.30     1677.01     98.60 o 
   2   3  16      298.99      325.77     43.41 o 
   3   3  16      497.53      640.78     61.87 o 
   4   3  16        2.73      -32.35     25.78 o 
   5   3  16      771.62     1094.87     75.53 o 
   6   3  16      376.67      454.15     49.20 o 
   7   3  16      191.84      242.49     40.12 o 
   8   3  16       75.36       31.23     28.79 o 
   9   3  16       79.81       56.66     31.97 o 
  10   3  16       17.16      -34.92     30.01 o 
  11   3  16       80.39      -23.82     33.68 o 
  12   3  16       38.15      -27.52     36.01 o 
  13   3  16        0.00      -38.33     43.29 o 
  14   3  16        1.66      -41.86     44.02 o 
  15   3  16       41.17      -67.80     46.31 o 
  16   3  16        6.29      -75.35     57.92 o 
  17   3  16        0.69       -8.37     76.84 o 
  18   3  16        1.61     -109.00     72.67 o 
  19   3  16        0.00      -68.95     80.89 o 
   0   4  16        0.87      -46.96     31.31 o 
   1   4  16      238.88      239.35     41.92 o 
   2   4  16       21.95      -28.64     29.80 o 
   3   4  16      645.73      786.45     68.85 o 
   4   4  16      694.92      757.06     69.21 o 
   5   4  16       83.47       63.14     36.51 o 
   6   4  16        3.88      -40.85     27.23 o 
   7   4  16       64.19       17.14     32.51 o 
   8   4  16      233.38      232.08     40.99 o 
   9   4  16      491.26      625.23     58.28 o 
  10   4  16       33.47        5.31     32.59 o 
  11   4  16      138.83       68.75     41.11 o 
  12   4  16      145.48      129.06     50.56 o 
  13   4  16       50.54      -17.17     46.93 o 
  14   4  16       68.60       28.34     51.53 o 
  15   4  16       18.19      -70.25     46.83 o 
  16   4  16        2.91       -2.67     53.18 o 
  17   4  16       10.80      -87.92     58.61 o 
  18   4  16       25.03       71.49     92.82 o 
   1   5  16       46.45       -4.21     34.35 o 
   2   5  16       28.39      -44.13     29.42 o 
   3   5  16        6.66      -51.39     34.26 o 
   4   5  16        1.58      -29.14     34.35 o 
   5   5  16      216.89       99.58     38.69 o 
   6   5  16       67.87       10.18     32.76 o 
   7   5  16     1079.33     1073.68     87.36 o 
   8   5  16      172.24      209.70     44.88 o 
   9   5  16        7.17      -44.72     29.81 o 
  10   5  16       69.73       19.80     40.25 o 
  11   5  16      110.92       75.07     49.40 o 
  12   5  16      130.99      150.30     53.04 o 
  13   5  16       90.14       79.98     51.12 o 
  14   5  16      249.89      339.40     68.09 o 
  15   5  16       10.39      -20.80     52.02 o 
  16   5  16        1.76      -27.46     54.39 o 
  17   5  16        0.37        4.39     73.12 o 
  18   5  16      335.68      294.23     89.54 o 
   0   6  16      353.92      257.04     67.26 o 
   1   6  16      208.25      135.29     42.62 o 
   2   6  16       80.03       13.59     39.32 o 
   3   6  16       28.85      -50.29     33.53 o 
   4   6  16        0.14      -46.69     34.14 o 
   5   6  16       86.82      113.37     42.97 o 
   6   6  16       19.54      -25.56     32.69 o 
   7   6  16      486.64      471.36     58.24 o 
   8   6  16      220.89      196.50     46.12 o 
   9   6  16     1516.65     1518.79    104.10 o 
  10   6  16      400.89      553.77     69.57 o 
  11   6  16       11.11        2.78     47.50 o 
  12   6  16       19.66      -49.46     49.12 o 
  13   6  16       60.47      101.08     57.46 o 
  14   6  16      617.84     1018.43    104.48 o 
  15   6  16       13.73       -1.19     57.84 o 
  16   6  16      235.86      231.73     73.90 o 
  17   6  16      139.65      175.45     67.79 o 
   1   7  16      147.60      134.25     58.44 o 
   2   7  16      524.01      606.14     71.24 o 
   3   7  16      377.50      392.80     68.98 o 
   4   7  16      255.39      198.68     50.40 o 
   5   7  16      659.51      806.41     80.24 o 
   6   7  16      170.72      140.31     47.96 o 
   7   7  16      271.86      219.99     49.72 o 
   8   7  16       26.12        2.15     47.21 o 
   9   7  16      127.53      128.34     55.17 o 
  10   7  16      153.74      249.86     76.19 o 
  11   7  16      494.89      661.67     99.24 o 
  12   7  16      492.68      647.37     93.72 o 
  13   7  16     1511.40     1575.46    116.93 o 
  14   7  16       77.41       77.62     62.79 o 
  15   7  16      184.34      173.23     68.32 o 
  16   7  16      106.09       62.95     64.45 o 
   0   8  16     3497.43     3373.37    270.71 o 
   1   8  16       29.44      -59.47     39.65 o 
   2   8  16      615.84      712.96     87.35 o 
   3   8  16      423.08      447.77     65.56 o 
   4   8  16       81.42        4.94     44.58 o 
   5   8  16      208.64      151.02     54.61 o 
   6   8  16       55.67       19.46     49.25 o 
   7   8  16      264.65      335.33     57.11 o 
   8   8  16      386.62      394.34     69.28 o 
   9   8  16     1049.52     1162.01    131.74 o 
  10   8  16       43.67      -16.14     61.46 o 
  11   8  16      364.94      247.65     83.17 o 
  12   8  16        3.43       26.26     77.38 o 
  13   8  16       48.96       -1.13     86.39 o 
  14   8  16       70.98       -7.64     61.72 o 
  15   8  16       69.57       16.82     66.79 o 
   1   9  16      430.02      526.02     94.47 o 
   2   9  16      121.61      129.21     53.15 o 
   3   9  16      250.48      199.42     59.06 o 
   4   9  16     1538.34     1431.21    105.71 o 
   5   9  16        2.62      -61.18     57.04 o 
   6   9  16       27.07      -25.86     45.87 o 
   7   9  16      192.93      129.87     58.75 o 
   8   9  16       53.81      -57.72     59.66 o 
   9   9  16        1.96      -38.69     61.97 o 
  10   9  16        5.57      -47.81     66.74 o 
  11   9  16       70.55       58.75     72.06 o 
  12   9  16       27.49       -9.12     69.03 o 
  13   9  16      183.67      133.99     81.59 o 
  14   9  16        3.37      -77.18     70.64 o 
   0  10  16      573.12      840.63    134.45 o 
   1  10  16       30.75      -19.37     51.06 o 
   2  10  16      138.98      112.17     57.23 o 
   3  10  16       77.47       15.05     52.44 o 
   4  10  16        9.33      -43.58     51.35 o 
   5  10  16      121.58      -18.06     50.50 o 
   6  10  16        1.66      -15.15     58.87 o 
   7  10  16      286.86      118.87     72.12 o 
   8  10  16       79.49       25.26     67.89 o 
   9  10  16       10.92      -35.12     67.81 o 
  10  10  16      342.30      397.51     90.20 o 
  11  10  16       15.19       37.81     71.08 o 
  12  10  16        6.30       -2.29     70.80 o 
   1  11  16       17.79        7.60     56.06 o 
   2  11  16       75.66       10.51     58.13 o 
   3  11  16      128.69       18.47     58.12 o 
   4  11  16       65.73       69.74     61.78 o 
   5  11  16       11.66        6.78     66.75 o 
   6  11  16      147.89      150.09     91.43 o 
   7  11  16       31.63      -32.35     71.44 o 
   8  11  16        0.32      -96.38     64.25 o 
   9  11  16       83.82       40.54     75.86 o 
  10  11  16       47.47       82.05     74.53 o 
   0  12  16        4.43     -107.82     75.68 o 
   1  12  16       71.34      -21.96     58.61 o 
   2  12  16       30.03      -20.66     58.55 o 
   3  12  16        0.68      -50.72     56.19 o 
   4  12  16       18.83       40.83     70.24 o 
   5  12  16        0.28      -29.24     68.84 o 
   6  12  16      216.82      340.11    113.44 o 
   7  12  16       27.63      -61.33     67.39 o 
   1  13  16        1.39      -38.37    108.35 o 
   2  13  16       33.35      -28.28     64.15 o 
   1   1  17      105.18      126.11     32.37 o 
   2   1  17      145.53      174.48     31.68 o 
   3   1  17       39.65       17.04     26.21 o 
   4   1  17       22.97       10.22     24.58 o 
   5   1  17        1.04       40.84     26.48 o 
   6   1  17     1607.15     1466.71     73.45 o 
   7   1  17      716.01      939.78     53.50 o 
   8   1  17      105.24      146.32     28.89 o 
   9   1  17      247.18      327.82     36.33 o 
  10   1  17       14.27        5.31     28.01 o 
  11   1  17       35.09       86.38     31.26 o 
  12   1  17       75.18      104.92     32.55 o 
  13   1  17      542.18      755.64     59.63 o 
  14   1  17      127.37      195.58     48.14 o 
  15   1  17        7.96      -39.43     41.55 o 
  16   1  17      273.81      444.44    104.48 o 
  17   1  17       67.47       66.58     63.25 o 
  18   1  17       25.16      -80.50     70.50 o 
  19   1  17       66.27      -30.14     64.40 o 
   0   2  17      295.25      426.93     73.27 o 
   1   2  17       35.08       59.00     33.52 o 
   2   2  17      879.18      906.11     67.80 o 
   3   2  17       23.68       28.61     31.11 o 
   4   2  17       72.94       90.29     32.45 o 
   5   2  17      397.14      567.82     53.18 o 
   6   2  17       50.68       29.17     37.12 o 
   7   2  17       47.23       56.34     32.87 o 
   8   2  17      118.36      112.10     32.58 o 
   9   2  17     1036.94     1102.55     71.44 o 
  10   2  17      915.28     1251.73     80.27 o 
  11   2  17      498.82      635.63     57.65 o 
  12   2  17        4.79      -36.75     41.70 o 
  13   2  17        4.60      -49.48     38.16 o 
  14   2  17       17.69      -40.81     52.46 o 
  15   2  17      124.08       88.32     62.42 o 
  16   2  17       78.91       97.33     66.84 o 
  17   2  17      148.20      130.22     84.34 o 
  18   2  17       57.67      155.34    108.33 o 
  19   2  17      129.22      148.96     94.52 o 
   1   3  17      284.98      406.78     69.54 o 
   2   3  17       16.22       -6.59     29.43 o 
   3   3  17     1150.68     1175.03     76.21 o 
   4   3  17       48.38       18.95     34.07 o 
   5   3  17      324.05      303.14     43.49 o 
   6   3  17       90.04       50.26     33.27 o 
   7   3  17       77.19       25.49     32.35 o 
   8   3  17      392.92      423.30     50.72 o 
   9   3  17      210.90      148.45     37.40 o 
  10   3  17       37.89      -21.87     32.49 o 
  11   3  17        8.72      -49.63     33.08 o 
  12   3  17      152.02       94.62     42.74 o 
  13   3  17       54.52       21.25     47.77 o 
  14   3  17       29.72      -68.57     45.71 o 
  15   3  17        0.10      -71.10     47.40 o 
  16   3  17       18.72      -87.59     61.06 o 
  17   3  17        7.62      -77.32     80.48 o 
  18   3  17       18.86      -12.41    102.83 o 
   0   4  17       12.59      -64.21     42.80 o 
   1   4  17      589.77      738.00     82.89 o 
   2   4  17       30.24      -48.03     32.02 o 
   3   4  17      154.30       96.13     37.96 o 
   4   4  17       96.02       51.68     37.37 o 
   5   4  17      909.54     1197.41     79.94 o 
   6   4  17       50.63       35.62     32.90 o 
   7   4  17     1016.47     1033.57     78.13 o 
   8   4  17        1.50      -47.75     31.84 o 
   9   4  17      325.97      339.60     45.64 o 
  10   4  17      275.03      188.99     44.47 o 
  11   4  17        4.16      -50.37     33.58 o 
  12   4  17       42.12      -23.19     43.42 o 
  13   4  17       10.62        9.76     46.37 o 
  14   4  17       10.41      -60.77     54.89 o 
  15   4  17       93.59       76.60     53.86 o 
  16   4  17        3.49      -32.60     66.30 o 
  17   4  17       75.85      122.26     76.09 o 
  18   4  17        8.33      -42.58     89.21 o 
   1   5  17       32.13      -37.03     34.92 o 
   2   5  17       29.93      -50.90     33.94 o 
   3   5  17       32.11       -8.97     33.78 o 
   4   5  17      111.61       18.69     38.46 o 
   5   5  17      195.71      111.99     43.45 o 
   6   5  17       40.92      -46.71     31.14 o 
   7   5  17      119.44       29.67     37.47 o 
   8   5  17      158.12      175.46     43.31 o 
   9   5  17      109.75       75.09     40.77 o 
  10   5  17      243.32      237.07     50.41 o 
  11   5  17       66.50       -4.15     46.95 o 
  12   5  17      318.21      374.18     86.81 o 
  13   5  17       27.52      -66.90     44.60 o 
  14   5  17       41.12       49.55     53.64 o 
  15   5  17      118.10       47.81     59.59 o 
  16   5  17       18.44      -16.90     56.88 o 
  17   5  17      104.55      137.72     80.13 o 
   0   6  17      653.00      822.15    113.64 o 
   1   6  17      189.59      176.15     49.30 o 
   2   6  17      125.49       42.34     72.25 o 
   3   6  17        0.07      -52.99     35.33 o 
   4   6  17      145.34        7.86     41.03 o 
   5   6  17      100.02       51.93     43.43 o 
   6   6  17      481.41      545.34     60.04 o 
   7   6  17       20.02      -12.85     37.62 o 
   8   6  17      460.90      570.27     64.74 o 
   9   6  17       55.76       -5.65     43.72 o 
  10   6  17        0.03      -37.30     43.41 o 
  11   6  17       35.36       33.83     62.08 o 
  12   6  17       80.23       35.90     53.19 o 
  13   6  17      336.19      378.94     73.35 o 
  14   6  17      520.19      547.52     82.73 o 
  15   6  17        0.22      -41.16     55.80 o 
  16   6  17      357.46      535.28     85.92 o 
   1   7  17       10.81      -59.71     39.81 o 
   2   7  17      177.72      114.25     49.62 o 
   3   7  17       66.58       31.61     45.77 o 
   4   7  17       25.56      -49.38     39.33 o 
   5   7  17        6.36      -60.91     40.61 o 
   6   7  17       58.62      -22.00     38.20 o 
   7   7  17        1.73      -53.28     39.69 o 
   8   7  17        7.94      -67.81     45.20 o 
   9   7  17      401.75      477.05     70.47 o 
  10   7  17      691.25      603.37     96.20 o 
  11   7  17       84.60       27.51     81.01 o 
  12   7  17      220.75      322.36     82.27 o 
  13   7  17       36.05       47.16     55.18 o 
  14   7  17      191.19      227.71     69.53 o 
  15   7  17       16.23      -25.69     56.51 o 
  16   7  17        0.22        4.58     65.23 o 
   0   8  17      152.43      178.59     76.52 o 
   1   8  17       73.87       30.70     47.05 o 
   2   8  17      154.06       63.66     50.18 o 
   3   8  17       67.57      -58.94     45.80 o 
   4   8  17       60.00      -10.30     46.70 o 
   5   8  17       94.33       98.14     51.60 o 
   6   8  17      108.19       31.63     49.71 o 
   7   8  17        2.20      -57.22     46.93 o 
   8   8  17       51.63      -35.73     51.47 o 
   9   8  17       63.21       95.51     67.67 o 
  10   8  17      138.90      149.57     72.83 o 
  11   8  17      112.67      119.26     74.63 o 
  12   8  17       51.51      -91.99     61.33 o 
  13   8  17      124.51      109.94     79.11 o 
  14   8  17        0.93      -22.34     72.22 o 
   1   9  17      170.35      161.84     83.50 o 
   2   9  17        4.19       -7.56     48.04 o 
   3   9  17       13.23       21.78     48.91 o 
   4   9  17      152.37      173.11     58.57 o 
   5   9  17      129.54       95.78     56.12 o 
   6   9  17       26.78      -34.01     51.15 o 
   7   9  17       71.20       37.20     52.40 o 
   8   9  17        1.64      -66.72     56.72 o 
   9   9  17      108.60       61.49     69.59 o 
  10   9  17      173.64      162.95     80.90 o 
  11   9  17        1.70      -91.99     61.32 o 
  12   9  17        6.76      -64.20     84.11 o 
  13   9  17       29.64      -67.04     66.67 o 
   0  10  17      304.03      558.95    165.24 o 
   1  10  17       74.29       99.55     58.22 o 
   2  10  17       42.52       -8.66     51.54 o 
   3  10  17       51.00       -7.32     53.34 o 
   4  10  17       71.31       39.85     54.39 o 
   5  10  17      474.41      612.54    105.58 o 
   6  10  17      281.88      407.11     85.85 o 
   7  10  17        1.03      -94.41     62.94 o 
   8  10  17       86.37       38.89     72.51 o 
   9  10  17      116.52      127.59     73.43 o 
  10  10  17       78.30       27.33     78.70 o 
  11  10  17       10.00      -93.15     62.10 o 
   1  11  17        3.05      -80.83     53.89 o 
   2  11  17       86.39      189.28     64.95 o 
   3  11  17       19.62        3.65     56.47 o 
   4  11  17      163.96      195.96     67.93 o 
   5  11  17       28.37       56.10     65.63 o 
   6  11  17       13.24       35.13     89.74 o 
   7  11  17       11.73      -97.92     67.38 o 
   8  11  17        6.27      -49.60     86.54 o 
   9  11  17       69.56      134.55     79.43 o 
   0  12  17       34.96      -60.80     79.66 o 
   1  12  17        0.25      -75.79     56.34 o 
   2  12  17       74.93      104.05     76.75 o 
   3  12  17       73.09       19.95     60.23 o 
   4  12  17       26.89        7.45     69.11 o 
   5  12  17       11.23      -84.98     86.22 o 
   6  12  17      223.45      280.38     89.52 o 
   0   0  18      855.36      757.97    136.46 o 
   1   0  18      860.04      956.31    105.63 o 
   2   0  18      214.14      251.39     64.05 o 
   3   0  18     1447.40     1399.61     99.67 o 
   4   0  18      306.40      427.93     61.07 o 
   5   0  18     5878.87     5881.39    360.59 o 
   6   0  18      693.05      796.05    106.99 o 
   7   0  18      219.18      435.29     63.71 o 
   8   0  18     2877.30     2840.07    161.56 o 
   9   0  18     5513.07     5416.29    292.62 o 
  10   0  18      217.90      384.00     57.08 o 
  11   0  18      344.85      725.46    109.96 o 
  12   0  18     4025.08     4038.30    224.89 o 
  13   0  18     2858.88     2909.56    168.36 o 
  14   0  18      423.27      622.40     87.69 o 
  15   0  18      212.57      228.98    113.83 o 
  16   0  18      422.87      479.63    104.45 o 
  17   0  18       20.60      -56.62     82.14 o 
  18   0  18       31.09      -20.05    103.48 o 
   1   1  18     3205.44     3064.61    167.93 o 
   2   1  18      416.36      599.63     60.81 o 
   3   1  18      315.42      370.48     48.93 o 
   4   1  18     1030.65      943.08     58.36 o 
   5   1  18     2005.46     1789.15     95.84 o 
   6   1  18       15.54      105.28     39.31 o 
   7   1  18       62.35      121.63     36.96 o 
   8   1  18      304.83      316.99     43.70 o 
   9   1  18     2220.33     2140.60     95.87 o 
  10   1  18     1183.63     1205.43     74.17 o 
  11   1  18      162.41      231.96     39.05 o 
  12   1  18      497.24      635.03     59.81 o 
  13   1  18     1154.66     1617.57    110.11 o 
  14   1  18      227.97      208.97     81.27 o 
  15   1  18      141.34      260.17     73.58 o 
  16   1  18     1106.72     1537.41    293.94 o 
  17   1  18      627.09      672.54    238.32 o 
  18   1  18       13.74      -15.33     77.37 o 
   0   2  18      163.80      124.90     56.38 o 
   1   2  18       21.79       42.57     36.51 o 
   2   2  18     1106.26      971.95     68.79 o 
   3   2  18       84.59      113.72     40.46 o 
   4   2  18     1983.94     1973.30    104.18 o 
   5   2  18      465.15      642.82     58.88 o 
   6   2  18      846.11     1016.32     71.98 o 
   7   2  18      443.23      510.67     53.64 o 
   8   2  18       21.87        1.36     34.05 o 
   9   2  18      341.68      407.73     47.79 o 
  10   2  18      298.62      237.34     41.79 o 
  11   2  18       10.24      -10.86     33.20 o 
  12   2  18      108.77       91.70     42.77 o 
  13   2  18       54.27       -4.98     41.31 o 
  14   2  18       25.61      -63.01     42.01 o 
  15   2  18        0.50      -78.37     68.87 o 
  16   2  18       21.55        1.53     63.29 o 
  17   2  18      169.22      189.38     96.13 o 
  18   2  18        5.23      -70.98     79.47 o 
   1   3  18      124.05       77.92     36.35 o 
   2   3  18       32.30       12.88     33.98 o 
   3   3  18      282.81      338.96     51.65 o 
   4   3  18      562.08      571.29     61.86 o 
   5   3  18        0.08      -44.66     29.77 o 
   6   3  18       33.48      -42.32     28.22 o 
   7   3  18      342.23      458.96     52.99 o 
   8   3  18      599.53      578.76     60.26 o 
   9   3  18      474.14      557.82     54.76 o 
  10   3  18       17.73       -6.09     32.85 o 
  11   3  18        3.85      -54.13     36.09 o 
  12   3  18        0.00      -56.68     37.79 o 
  13   3  18       79.28       84.09     51.03 o 
  14   3  18        0.81      -55.22     45.86 o 
  15   3  18        8.56      -27.44     52.41 o 
  16   3  18        4.34      -36.61     54.52 o 
  17   3  18       22.39       -3.01     82.10 o 
  18   3  18        9.85      -48.26     76.67 o 
   0   4  18        1.08      -63.23     42.15 o 
   1   4  18      115.83       11.71     37.97 o 
   2   4  18       41.60       -4.08     37.00 o 
   3   4  18        2.24      -52.79     35.19 o 
   4   4  18      123.81       57.25     38.74 o 
   5   4  18      510.68      548.87     58.09 o 
   6   4  18     1020.95     1105.91     82.91 o 
   7   4  18        6.83      -48.35     32.23 o 
   8   4  18      200.91      143.30     42.40 o 
   9   4  18        0.55      -51.79     34.53 o 
  10   4  18       35.25      -14.53     33.59 o 
  11   4  18        8.74      -52.30     34.87 o 
  12   4  18       94.75       30.27     47.97 o 
  13   4  18        5.68      -68.42     45.61 o 
  14   4  18       38.39      -18.75     51.99 o 
  15   4  18      145.97      291.06     67.72 o 
  16   4  18        9.11      -37.05     64.76 o 
  17   4  18       37.59       84.20     74.28 o 
   1   5  18        0.42      -49.24     32.83 o 
   2   5  18      297.69      265.69     49.66 o 
   3   5  18       57.74      -38.22     38.36 o 
   4   5  18       65.12      -53.04     35.36 o 
   5   5  18       21.32      -51.41     34.27 o 
   6   5  18        4.27      -45.75     30.50 o 
   7   5  18        2.08      -48.05     32.03 o 
   8   5  18      177.55      122.88     43.36 o 
   9   5  18        5.06      -48.68     35.69 o 
  10   5  18       70.39       21.28     46.43 o 
  11   5  18      363.97      380.54     67.29 o 
  12   5  18      165.16      192.54     60.10 o 
  13   5  18        4.18      -69.41     47.14 o 
  14   5  18        9.40      -69.76     51.58 o 
  15   5  18      154.61      134.48     65.56 o 
  16   5  18        0.87      -43.02     58.71 o 
  17   5  18       77.65       94.91     83.26 o 
   0   6  18      272.25      189.68     95.39 o 
   1   6  18       54.00      -45.83     36.25 o 
   2   6  18      223.46       52.03     45.63 o 
   3   6  18       12.50      -57.45     38.30 o 
   4   6  18        3.36      -53.25     35.50 o 
   5   6  18      180.26       70.61     46.94 o 
   6   6  18      136.04       35.33     39.46 o 
   7   6  18     1279.85     1156.27     78.51 o 
   8   6  18      107.71       78.68     44.04 o 
   9   6  18      260.29      279.71     65.53 o 
  10   6  18       52.59       30.13     48.77 o 
  11   6  18       31.22       -2.74     61.99 o 
  12   6  18      140.14      222.13     64.86 o 
  13   6  18       53.64        0.94     58.17 o 
  14   6  18      109.93      153.58     66.82 o 
  15   6  18      540.75      582.48     89.75 o 
  16   6  18       79.65       57.90     63.60 o 
   1   7  18       23.73      -51.69     40.31 o 
   2   7  18      137.97       84.52     50.27 o 
   3   7  18     1259.54     1186.94    102.38 o 
   4   7  18       99.35       89.63     46.06 o 
   5   7  18       27.36      -27.29     41.59 o 
   6   7  18      134.61       25.12     42.00 o 
   7   7  18        5.15      -40.21     38.74 o 
   8   7  18        0.04      -13.82     47.45 o 
   9   7  18      157.85      163.37     62.62 o 
  10   7  18       35.65       -5.32     58.86 o 
  11   7  18      711.42      725.25    104.52 o 
  12   7  18        2.42      -88.73     59.15 o 
  13   7  18       82.24        7.72     67.18 o 
  14   7  18        1.38      -40.03     55.68 o 
  15   7  18       17.73       42.18     63.93 o 
   0   8  18        5.32      -80.02     83.75 o 
   1   8  18       89.27      108.16     52.32 o 
   2   8  18        1.22      -51.08     44.28 o 
   3   8  18       13.95      -64.99     43.33 o 
   4   8  18      136.15      110.81     55.08 o 
   5   8  18       13.73      -63.34     45.53 o 
   6   8  18        5.08       -4.52     46.70 o 
   7   8  18      789.31      653.94     82.61 o 
   8   8  18      162.18       45.63     54.61 o 
   9   8  18        0.00      -22.06     60.17 o 
  10   8  18      132.74      196.04     76.41 o 
  11   8  18       98.47       -2.58     70.68 o 
  12   8  18       30.01      -20.53     88.15 o 
  13   8  18       28.98      -15.25     71.37 o 
  14   8  18       68.31       58.02     80.08 o 
   1   9  18       29.83       25.19     52.26 o 
   2   9  18        4.72      -57.49     47.65 o 
   3   9  18      297.34      285.59     65.36 o 
   4   9  18        0.05       29.90     52.33 o 
   5   9  18       64.20       14.43     51.47 o 
   6   9  18        1.70      -70.91     47.28 o 
   7   9  18       18.12      -50.55     48.52 o 
   8   9  18       63.80       46.31     66.28 o 
   9   9  18       69.53      -56.80     77.26 o 
  10   9  18       76.30      107.56     79.96 o 
  11   9  18      110.23      220.08     82.24 o 
  12   9  18        1.97       30.39     76.28 o 
   0  10  18      662.18      931.11    183.03 o 
   1  10  18       47.68       38.70     54.91 o 
   2  10  18        0.25      -40.56     52.94 o 
   3  10  18       60.51       80.56     56.53 o 
   4  10  18       90.21       47.05     57.62 o 
   5  10  18       38.55      -16.71     53.85 o 
   6  10  18       25.59      -87.61     63.29 o 
   7  10  18        7.79      -95.30     63.53 o 
   8  10  18       81.43       57.50    132.60 o 
   9  10  18        0.12      -92.00     61.33 o 
  10  10  18        0.54     -103.39     68.92 o 
   1  11  18        0.23      -55.68     56.52 o 
   2  11  18       13.45       17.59     59.39 o 
   3  11  18       52.07       90.83     61.14 o 
   4  11  18       38.65       -2.32     61.47 o 
   5  11  18      108.96      222.07     80.36 o 
   6  11  18      153.82      138.50     77.78 o 
   7  11  18      204.85      123.97     76.90 o 
   8  11  18        9.93      -52.80     64.25 o 
   0  12  18       52.95      198.87    101.98 o 
   1  12  18       87.46       -3.67     63.68 o 
   2  12  18       15.67      -25.58     78.88 o 
   3  12  18       78.75       76.94     67.70 o 
   1   1  19      307.09      555.32     61.80 o 
   2   1  19     5372.95     4740.29    252.41 o 
   3   1  19      549.41      772.19     63.39 o 
   4   1  19       85.45       86.91     36.52 o 
   5   1  19        3.73       21.74     32.23 o 
   6   1  19       48.29       81.22     37.86 o 
   7   1  19     1015.12     1258.64     86.71 o 
   8   1  19        5.33       55.16     38.52 o 
   9   1  19      120.78      135.46     39.62 o 
  10   1  19      186.01      212.82     42.91 o 
  11   1  19        2.12        1.70     37.14 o 
  12   1  19      345.71      479.95     55.89 o 
  13   1  19      102.76      133.66     47.40 o 
  14   1  19      144.70      265.40     73.41 o 
  15   1  19        4.94      -42.05     58.62 o 
  16   1  19       69.71      209.57     85.62 o 
  17   1  19       86.85      142.28     90.32 o 
   0   2  19       43.37       53.47     55.55 o 
   1   2  19       41.50       65.30     39.70 o 
   2   2  19     2879.87     2738.76    154.29 o 
   3   2  19      363.75      430.57     57.21 o 
   4   2  19       89.01      101.34     44.00 o 
   5   2  19       32.11       25.12     36.15 o 
   6   2  19     2448.22     2063.27    109.79 o 
   7   2  19       19.97       24.85     36.26 o 
   8   2  19      772.95      974.85     78.09 o 
   9   2  19      104.88       85.67     40.97 o 
  10   2  19        0.80      -42.81     32.60 o 
  11   2  19       80.31       -8.29     36.38 o 
  12   2  19      181.44      112.70     47.28 o 
  13   2  19       67.64       30.39     45.58 o 
  14   2  19       56.27       59.29     54.91 o 
  15   2  19       16.68       70.31     66.83 o 
  16   2  19       49.14      132.40     69.53 o 
  17   2  19       31.22      -72.44     77.90 o 
   1   3  19      304.16      283.56     51.35 o 
   2   3  19     1153.10     1218.34     96.44 o 
   3   3  19       13.98       28.36     38.23 o 
   4   3  19      576.50      587.12     64.19 o 
   5   3  19        1.21      -46.57     32.26 o 
   6   3  19      202.77      257.76     47.11 o 
   7   3  19       52.63       27.44     37.89 o 
   8   3  19      600.77      826.46     71.87 o 
   9   3  19       44.32       14.46     37.41 o 
  10   3  19       54.50       13.99     36.61 o 
  11   3  19        1.14      -57.24     38.16 o 
  12   3  19       72.52       42.25     43.13 o 
  13   3  19       39.89      -41.29     48.09 o 
  14   3  19        9.32      -45.50     48.22 o 
  15   3  19       15.56      -39.15     51.91 o 
  16   3  19       42.27      -45.01     66.49 o 
  17   3  19        5.55      -93.95     83.24 o 
   0   4  19      289.12      211.79     66.20 o 
   1   4  19       43.42      -53.09     35.39 o 
   2   4  19       31.19      -50.99     33.99 o 
   3   4  19        6.61      -54.17     36.11 o 
   4   4  19      248.06      299.55     53.28 o 
   5   4  19      207.01      204.70     43.72 o 
   6   4  19      192.47      134.99     42.96 o 
   7   4  19        4.08      -50.46     33.64 o 
   8   4  19      207.09      141.90     44.33 o 
   9   4  19        2.36      -37.50     39.77 o 
  10   4  19      109.58       95.10     50.19 o 
  11   4  19       33.85       -4.28     42.08 o 
  12   4  19       38.29      -33.36     45.89 o 
  13   4  19        1.87      -41.96     49.04 o 
  14   4  19        3.30      -65.20     52.13 o 
  15   4  19       80.83       45.79     54.62 o 
  16   4  19        0.47      -52.69     71.02 o 
   1   5  19       56.68      -32.84     39.33 o 
   2   5  19       16.12      -55.34     36.89 o 
   3   5  19      233.10      118.58     47.88 o 
   4   5  19        7.38      -57.50     38.34 o 
   5   5  19        3.00      -55.60     38.10 o 
   6   5  19      146.24       83.66     42.59 o 
   7   5  19      292.53      196.24     48.87 o 
   8   5  19        2.03      -52.38     34.92 o 
   9   5  19        0.16      -56.73     37.82 o 
  10   5  19      176.76      216.52     57.16 o 
  11   5  19      409.09      547.62     89.14 o 
  12   5  19      230.79      373.05     69.73 o 
  13   5  19       78.24      129.78     59.58 o 
  14   5  19      135.32      162.62     61.75 o 
  15   5  19        3.28      -70.00     55.73 o 
  16   5  19        1.31      -47.68     59.56 o 
   0   6  19       52.13       15.47     58.92 o 
   1   6  19      116.60       57.80     46.98 o 
   2   6  19      125.97       -7.75     44.64 o 
   3   6  19        1.98      -59.74     39.83 o 
   4   6  19        5.15      -58.18     38.79 o 
   5   6  19        0.25      -59.20     39.47 o 
   6   6  19       43.88       11.27     46.14 o 
   7   6  19       18.18      -34.06     38.72 o 
   8   6  19       31.56      -48.60     39.52 o 
   9   6  19      118.41      106.74     54.25 o 
  10   6  19      243.46      260.44     58.92 o 
  11   6  19       81.53      139.37     71.08 o 
  12   6  19       35.45      -56.02     61.54 o 
  13   6  19       59.61       39.77     57.07 o 
  14   6  19       82.74       48.58     62.64 o 
  15   6  19      320.24      447.18     81.46 o 
   1   7  19       76.71       62.46     48.76 o 
   2   7  19       20.67       -9.67     44.93 o 
   3   7  19       14.38      -37.54     44.53 o 
   4   7  19      116.18       60.08     50.31 o 
   5   7  19      109.27       46.65     49.18 o 
   6   7  19       62.61      -12.64     41.76 o 
   7   7  19       36.14      -60.44     40.30 o 
   8   7  19        0.26      -69.53     46.35 o 
   9   7  19      107.10       77.53     55.57 o 
  10   7  19       29.50      -91.38     60.92 o 
  11   7  19      117.54       90.46     71.71 o 
  12   7  19       22.24      -36.82     63.48 o 
  13   7  19        0.75       31.51     70.07 o 
  14   7  19      121.81      -52.34     69.23 o 
   0   8  19     1248.50     1601.49    180.21 o 
   1   8  19       24.23      -27.00     44.71 o 
   2   8  19        0.90      -65.71     43.81 o 
   3   8  19       11.66      -62.58     44.29 o 
   4   8  19       36.36      -69.19     46.13 o 
   5   8  19       65.90       10.46     49.09 o 
   6   8  19      128.03       71.75     62.08 o 
   7   8  19       43.22      -73.33     48.89 o 
   8   8  19      292.72      239.24     64.56 o 
   9   8  19       68.78       31.99     68.88 o 
  10   8  19        2.48      -95.70     63.80 o 
  11   8  19        7.15       -2.05     69.49 o 
  12   8  19      141.07       29.03     75.27 o 
  13   8  19      110.23      156.55     85.06 o 
   1   9  19       25.90      -48.43     48.59 o 
   2   9  19       37.32       86.50     55.81 o 
   3   9  19        0.31      -12.97     50.26 o 
   4   9  19     1076.93     1328.15    169.78 o 
   5   9  19       73.53       30.93     53.31 o 
   6   9  19      139.73       42.19     56.12 o 
   7   9  19       58.02       48.85     57.77 o 
   8   9  19      304.83      346.46     90.50 o 
   9   9  19       29.96      -55.31     63.65 o 
  10   9  19       71.71       -6.84     73.12 o 
  11   9  19       32.24        5.70     74.62 o 
   0  10  19      271.54      266.90    100.34 o 
   1  10  19      111.47      113.79     63.10 o 
   2  10  19       75.36        4.85     55.30 o 
   3  10  19        0.15      -33.14     54.90 o 
   4  10  19       44.07      -49.45     53.19 o 
   5  10  19       17.70      -42.62     78.82 o 
   6  10  19       28.96      -18.31     57.14 o 
   7  10  19        0.03      -80.21     65.16 o 
   8  10  19      108.96       70.06    122.97 o 
   9  10  19        4.60      -77.76     67.77 o 
   1  11  19        4.54       40.16     62.05 o 
   2  11  19       14.25       18.11     61.97 o 
   3  11  19       26.03       -3.19     59.85 o 
   4  11  19        3.48      -32.10     58.25 o 
   5  11  19       33.48       88.52     75.74 o 
   6  11  19       27.70      -88.30     64.76 o 
   0   0  20      179.44      192.08     95.07 o 
   1   0  20      204.62      224.51     69.28 o 
   2   0  20      627.44      828.97    109.32 o 
   3   0  20      677.87      697.14    102.29 o 
   4   0  20     4392.29     3766.37    290.94 o 
   5   0  20     1560.67     1700.78    148.55 o 
   6   0  20       12.14       91.48     63.25 o 
   7   0  20     2355.87     2436.09    199.77 o 
   8   0  20     1223.55     1401.01    153.53 o 
   9   0  20      196.04      343.86     85.06 o 
  10   0  20      516.07      380.82     85.99 o 
  11   0  20       78.38      146.16    108.33 o 
  12   0  20      296.66      271.13     86.13 o 
  13   0  20      141.74      324.66    131.29 o 
  14   0  20       83.28      140.34    104.77 o 
   1   1  20       11.12       65.23     39.27 o 
   2   1  20      126.65      268.26     50.21 o 
   3   1  20     1655.78     1676.52     92.08 o 
   4   1  20      567.78      704.95     64.46 o 
   5   1  20      175.65      234.88     46.03 o 
   6   1  20     1266.15     1246.11     80.11 o 
   7   1  20       96.38      151.59     41.43 o 
   8   1  20     1580.76     1438.24     82.98 o 
   9   1  20       68.80       87.31     42.26 o 
  10   1  20        3.93      -51.12     34.08 o 
  11   1  20      539.53      653.66     67.29 o 
  12   1  20      101.81      106.28     45.95 o 
  13   1  20       19.66      -40.92     48.59 o 
  14   1  20        3.31       -4.86    150.37 o 
  15   1  20       31.22       16.07     74.34 o 
  16   1  20       39.26        7.76    103.48 o 
  17   1  20       71.15      108.65    120.94 o 
   0   2  20       10.48      105.42     61.28 o 
   1   2  20     1902.22     1690.48    103.56 o 
   2   2  20        8.99      173.01     45.01 o 
   3   2  20       58.20      101.71     52.89 o 
   4   2  20      815.68      890.75     72.54 o 
   5   2  20        5.05        4.10     36.96 o 
   6   2  20      220.29      327.45     50.98 o 
   7   2  20      631.99      777.81     69.77 o 
   8   2  20      222.64      286.96     49.27 o 
   9   2  20       27.12      -54.26     36.18 o 
  10   2  20       23.96      -50.39     33.59 o 
  11   2  20       67.41       28.34     38.87 o 
  12   2  20       71.99       64.43     47.50 o 
  13   2  20       21.63       35.24     46.00 o 
  14   2  20        1.71      -59.33     52.60 o 
  15   2  20        1.50       -7.55     63.77 o 
  16   2  20        0.28     -110.90     73.93 o 
   1   3  20       26.77      -35.73     38.22 o 
   2   3  20       23.24        9.89     37.69 o 
   3   3  20      620.13      757.03     75.69 o 
   4   3  20       66.29       62.21     44.99 o 
   5   3  20     1961.27     1762.72     98.11 o 
   6   3  20        0.03      -52.93     35.29 o 
   7   3  20      100.93       75.19     41.05 o 
   8   3  20      380.60      444.97     57.55 o 
   9   3  20       13.01      -13.44     39.65 o 
  10   3  20       47.79       -8.36     40.29 o 
  11   3  20        5.23      -55.62     37.08 o 
  12   3  20       90.89       28.75     45.56 o 
  13   3  20       54.28        1.59     53.16 o 
  14   3  20      105.92       61.90     55.31 o 
  15   3  20       20.33      -10.96     77.75 o 
  16   3  20        1.74      -23.10     70.07 o 
   0   4  20      366.06      268.60     79.12 o 
   1   4  20      491.39      531.42     84.48 o 
   2   4  20       14.80      -52.49     38.25 o 
   3   4  20      247.29      182.87     48.32 o 
   4   4  20      524.68      533.17     67.10 o 
   5   4  20      204.56      184.06     45.57 o 
   6   4  20      495.81      509.83     58.41 o 
   7   4  20       22.35      -14.42     35.75 o 
   8   4  20        1.44      -13.21     38.01 o 
   9   4  20      461.28      678.95     69.45 o 
  10   4  20      153.46      117.16     52.33 o 
  11   4  20       72.44       15.34     50.17 o 
  12   4  20      190.27      217.17     61.37 o 
  13   4  20       35.13      -40.53     53.57 o 
  14   4  20        0.63      -34.58     55.50 o 
  15   4  20        2.41       -2.69     60.54 o 
  16   4  20       40.64        0.74     76.86 o 
   1   5  20      590.47      552.18     70.37 o 
   2   5  20      535.84      591.71     70.42 o 
   3   5  20        2.25      -52.38     34.92 o 
   4   5  20        2.74      -58.04     38.70 o 
   5   5  20        9.74      -35.19     36.77 o 
   6   5  20        1.94      -55.23     36.82 o 
   7   5  20       38.55       12.95     40.83 o 
   8   5  20      348.81      372.09     57.33 o 
   9   5  20       55.48       64.45     45.16 o 
  10   5  20      120.05       48.49     64.41 o 
  11   5  20       57.37       32.02     56.55 o 
  12   5  20       38.57      -25.15     57.95 o 
  13   5  20        0.15      -79.02     52.68 o 
  14   5  20       57.52       51.80     57.93 o 
  15   5  20        3.24      -52.34     60.16 o 
   0   6  20      332.85      315.11     85.26 o 
   1   6  20       89.31       26.75     47.14 o 
   2   6  20        3.30      -59.37     39.58 o 
   3   6  20       77.93       33.74     47.46 o 
   4   6  20       17.26      -37.16     44.76 o 
   5   6  20      135.37       51.09     47.40 o 
   6   6  20      340.67      280.56     52.91 o 
   7   6  20      187.42      150.42     46.56 o 
   8   6  20       13.08      -61.13     40.75 o 
   9   6  20      211.44      156.88     59.96 o 
  10   6  20      152.17      224.58     62.55 o 
  11   6  20        6.80      -89.01     59.34 o 
  12   6  20      101.42       -9.90     72.82 o 
  13   6  20       26.29        6.56     66.54 o 
  14   6  20       48.18       59.41     74.86 o 
   1   7  20       17.10      -56.57     43.79 o 
   2   7  20        0.45      -28.16     46.25 o 
   3   7  20       27.50      -27.02     43.34 o 
   4   7  20      444.31      357.90     63.23 o 
   5   7  20      243.73      169.65     57.69 o 
   6   7  20      324.43      371.70     58.13 o 
   7   7  20        2.14      -57.15     38.10 o 
   8   7  20       44.95       22.85     50.90 o 
   9   7  20        7.43      -56.84     49.56 o 
  10   7  20       25.92      -31.24     57.21 o 
  11   7  20      121.08      152.02     75.37 o 
  12   7  20        0.20       53.19     71.11 o 
  13   7  20      189.16      202.71    109.69 o 
   0   8  20     1243.32     1530.21    210.19 o 
   1   8  20       96.88       91.68     54.98 o 
   2   8  20       17.24      -65.34     43.56 o 
   3   8  20        0.94      -32.92     47.28 o 
   4   8  20        0.01      -65.07     45.92 o 
   5   8  20      217.04      354.20     70.44 o 
   6   8  20      310.68      484.69     67.43 o 
   7   8  20        3.35      -38.57     51.23 o 
   8   8  20       15.76      -66.34     51.32 o 
   9   8  20       93.25      -40.60     66.95 o 
  10   8  20       47.10      -38.09     67.43 o 
  11   8  20       18.36      -29.18     93.88 o 
  12   8  20        1.67      -45.70     70.25 o 
   1   9  20        0.61       -4.62     52.20 o 
   2   9  20      290.42      311.39     67.72 o 
   3   9  20      614.98      707.74     87.89 o 
   4   9  20      165.92      179.43     60.23 o 
   5   9  20        0.93      -67.85     50.95 o 
   6   9  20        0.63      -18.02     52.17 o 
   7   9  20        0.06      -77.89     51.93 o 
   8   9  20        1.21      -76.36     73.01 o 
   9   9  20        0.21      -93.74     62.49 o 
  10   9  20        2.44      -29.29     69.75 o 
   0  10  20       11.07      -39.43     76.52 o 
   1  10  20       74.15       21.72     58.98 o 
   2  10  20        0.21      -59.27     54.81 o 
   3  10  20       10.34       48.15     56.25 o 
   4  10  20        1.30      -61.84     53.61 o 
   5  10  20        5.35      -90.84     60.56 o 
   6  10  20       12.20       51.89     59.30 o 
   7  10  20       52.84       63.43     73.98 o 
   8  10  20       50.92      117.90     80.84 o 
   1  11  20       11.21      -66.28     57.79 o 
   2  11  20       63.24       59.30     64.37 o 
   3  11  20       11.89      -38.28     60.28 o 
   4  11  20       54.43       49.96    100.26 o 
   1   1  21      513.95      588.24     67.93 o 
   2   1  21       19.82       29.59     40.18 o 
   3   1  21      602.78      766.24     76.05 o 
   4   1  21     1260.88     1274.18     88.22 o 
   5   1  21       23.29      -35.42     40.80 o 
   6   1  21      267.00      200.65     52.77 o 
   7   1  21       38.92       28.37     42.61 o 
   8   1  21      470.49      559.67     69.30 o 
   9   1  21      100.17      182.94     52.26 o 
  10   1  21       73.11       22.27     46.42 o 
  11   1  21       34.40      -19.50     46.26 o 
  12   1  21      109.56      185.20     67.38 o 
  13   1  21        0.16      -81.93     54.62 o 
  14   1  21       27.35        9.05    111.24 o 
  15   1  21       71.81      114.47    115.77 o 
   0   2  21     5261.61     4845.43    368.59 o 
   1   2  21     1008.91     1260.68     95.03 o 
   2   2  21      187.11      186.50     51.26 o 
   3   2  21     1514.25     1458.58     93.53 o 
   4   2  21        3.76        6.89     37.59 o 
   5   2  21      174.93      190.28     45.46 o 
   6   2  21      258.17      261.11     48.10 o 
   7   2  21       74.47      123.97     43.30 o 
   8   2  21      775.14     1003.22     95.50 o 
   9   2  21      133.80       64.88     44.08 o 
  10   2  21      134.81       85.80     44.33 o 
  11   2  21       69.08       11.35     39.46 o 
  12   2  21      160.68      166.63     51.16 o 
  13   2  21        3.30      -63.61     42.40 o 
  14   2  21        0.75      -77.12     51.41 o 
  15   2  21       18.27      -56.68     75.68 o 
  16   2  21        0.26      -74.37     97.01 o 
   1   3  21      598.00      583.07     70.16 o 
   2   3  21      393.88      331.41     57.09 o 
   3   3  21      109.53       98.91     45.53 o 
   4   3  21     2420.56     2094.80    113.50 o 
   5   3  21       11.40       54.57     39.41 o 
   6   3  21       56.19       53.58     41.81 o 
   7   3  21      585.55      713.73     70.01 o 
   8   3  21       55.13        5.14     39.41 o 
   9   3  21       87.84      114.99     46.13 o 
  10   3  21      184.00      196.38     50.72 o 
  11   3  21      201.19      217.77     58.53 o 
  12   3  21        3.55      -60.50     40.33 o 
  13   3  21      140.26      141.58     59.50 o 
  14   3  21       15.04      -42.91     52.77 o 
  15   3  21       68.95       38.34     70.97 o 
   0   4  21      334.12      138.62    121.91 o 
   1   4  21       38.57      -57.96     42.47 o 
   2   4  21       89.17       23.83     44.57 o 
   3   4  21        9.71      -57.41     38.27 o 
   4   4  21       21.81      -36.90     42.68 o 
   5   4  21       60.05        6.34     40.30 o 
   6   4  21      834.68      890.02     77.77 o 
   7   4  21       75.23       76.37     42.12 o 
   8   4  21      112.84      114.97     46.16 o 
   9   4  21       64.65       67.49     44.38 o 
  10   4  21       38.54      143.54     58.71 o 
  11   4  21      192.71      126.19     57.89 o 
  12   4  21      119.92       95.36     77.96 o 
  13   4  21        7.26      -41.95     52.93 o 
  14   4  21        3.50      -63.44     53.34 o 
  15   4  21       19.10       28.79     61.87 o 
   1   5  21      171.08      112.70     48.90 o 
   2   5  21      549.03      604.94     73.58 o 
   3   5  21      217.23       97.50     46.23 o 
   4   5  21       56.13      -46.29     41.30 o 
   5   5  21       22.23      -38.50     37.93 o 
   6   5  21       15.34      -31.40     38.48 o 
   7   5  21      152.83      197.83     50.01 o 
   8   5  21       78.03       15.16     42.55 o 
   9   5  21        0.44      -48.03     46.33 o 
  10   5  21       69.94       64.04     53.47 o 
  11   5  21        0.18      -49.21     59.30 o 
  12   5  21      114.48       50.91     69.34 o 
  13   5  21        1.01      -39.25     81.30 o 
  14   5  21       14.50       58.79     73.84 o 
   0   6  21      423.10      438.52     94.10 o 
   1   6  21       33.77       -9.10     46.39 o 
   2   6  21       17.89      -61.42     40.95 o 
   3   6  21      207.95      116.57     51.45 o 
   4   6  21      335.14      236.43     57.95 o 
   5   6  21        6.26      -64.28     43.87 o 
   6   6  21        0.01      -53.33     37.99 o 
   7   6  21       35.62      -34.63     42.19 o 
   8   6  21        9.95      -42.50     41.11 o 
   9   6  21       13.58      -64.03     46.38 o 
  10   6  21       13.11      -26.67     50.96 o 
  11   6  21       51.34       18.27     65.60 o 
  12   6  21        0.73      -32.84     61.86 o 
  13   6  21       17.00       -3.27     65.96 o 
   1   7  21        2.51      -67.20     44.80 o 
   2   7  21      487.96      432.74     70.81 o 
   3   7  21       49.50       15.92     50.60 o 
   4   7  21       75.39      -64.36     45.31 o 
   5   7  21       40.98      -20.26     47.39 o 
   6   7  21       18.96      -22.05     43.86 o 
   7   7  21       35.47      -57.31     42.27 o 
   8   7  21       31.72      -70.68     47.12 o 
   9   7  21        0.00      -62.74     51.36 o 
  10   7  21      122.14       48.61     66.05 o 
  11   7  21        0.23      -77.04     58.04 o 
  12   7  21        2.42      -17.75     67.00 o 
   0   8  21       77.28      -15.98     70.87 o 
   1   8  21       21.61      -35.79     51.77 o 
   2   8  21      134.06      107.36     66.18 o 
   3   8  21        1.68      -45.03     50.68 o 
   4   8  21        0.99      -14.73     59.37 o 
   5   8  21       22.25        9.52     54.17 o 
   6   8  21       83.24       31.62     49.30 o 
   7   8  21        0.33      -54.30     52.23 o 
   8   8  21        4.83      -74.68     49.79 o 
   9   8  21        7.67      -91.22     62.98 o 
  10   8  21       94.07      128.61     72.93 o 
   1   9  21       49.56      -53.82     54.30 o 
   2   9  21       12.68      -20.36     52.60 o 
   3   9  21      105.22       26.96     56.32 o 
   4   9  21       64.01       80.12     57.09 o 
   5   9  21        4.81       20.06     53.68 o 
   6   9  21      105.27       43.26     57.47 o 
   7   9  21        6.69      -31.16     58.46 o 
   8   9  21       24.13      -43.91     81.72 o 
   0  10  21       36.10      -19.54     77.98 o 
   1  10  21       67.72       58.66     59.32 o 
   2  10  21       11.28      -25.75     58.90 o 
   3  10  21       22.35       20.51     58.13 o 
   4  10  21      110.86       83.58     61.12 o 
   5  10  21      163.75       31.25     73.42 o 
   6  10  21       35.74       70.83     61.96 o 
   0   0  22      408.98      335.65    115.12 o 
   1   0  22      741.38      766.03    179.79 o 
   2   0  22      643.41      675.59    101.93 o 
   3   0  22        9.20      -77.75     51.83 o 
   4   0  22       22.47        1.07     60.13 o 
   5   0  22      295.54      430.34     88.49 o 
   6   0  22        8.39      -64.69     57.08 o 
   7   0  22      161.17      168.21     74.07 o 
   8   0  22      115.66       67.33     69.33 o 
   9   0  22      280.19      219.81    155.54 o 
  10   0  22      106.33       69.85     88.28 o 
  11   0  22        2.12      -71.79     65.17 o 
  12   0  22     1332.02     1716.96    186.83 o 
  13   0  22       20.96      -61.44     99.60 o 
  14   0  22      359.97      585.29    166.21 o 
   1   1  22      623.61      856.53     82.54 o 
   2   1  22      743.08      879.48     83.74 o 
   3   1  22      191.08      159.64     50.41 o 
   4   1  22       40.02       36.72     44.95 o 
   5   1  22      566.87      540.08     69.20 o 
   6   1  22       52.41       39.67     46.91 o 
   7   1  22       21.74       10.88     42.45 o 
   8   1  22      164.64      139.32     52.41 o 
   9   1  22        8.20      -30.56     44.75 o 
  10   1  22      105.60       91.68     51.28 o 
  11   1  22       59.21       77.17     51.79 o 
  12   1  22        8.34      -44.99     57.58 o 
  13   1  22        8.21      -79.76     55.38 o 
  14   1  22      116.44      287.15    144.87 o 
  15   1  22       57.59       62.73    128.05 o 
   0   2  22      780.64     1036.51    130.46 o 
   1   2  22        8.83       57.29     42.39 o 
   2   2  22     1347.33     1309.83     87.23 o 
   3   2  22      247.75      280.40     56.31 o 
   4   2  22      156.49      201.83     46.28 o 
   5   2  22      399.71      481.29     57.80 o 
   6   2  22      220.15      239.45     50.28 o 
   7   2  22       51.26      -12.56     39.66 o 
   8   2  22        6.17       -4.59     45.03 o 
   9   2  22      108.13       75.12     44.62 o 
  10   2  22      152.99       65.66     49.90 o 
  11   2  22       13.15      -35.91     47.95 o 
  12   2  22       56.31       37.30    102.18 o 
  13   2  22        3.46      -72.70     61.09 o 
  14   2  22       15.17       78.25    122.23 o 
  15   2  22       12.34      139.69    124.17 o 
   1   3  22      576.75      563.51     69.34 o 
   2   3  22        0.30      -11.88     42.60 o 
   3   3  22        5.78      -29.31     40.46 o 
   4   3  22      292.75      468.98     58.11 o 
   5   3  22       78.05       29.13     38.68 o 
   6   3  22      521.64      806.04     74.19 o 
   7   3  22       40.79       39.70     41.27 o 
   8   3  22       98.09       43.14     40.51 o 
   9   3  22       49.28       36.93     43.23 o 
  10   3  22        4.80      -23.33     40.89 o 
  11   3  22        1.39       -1.70     52.83 o 
  12   3  22        0.70      -16.29     51.93 o 
  13   3  22       59.26       46.78     56.47 o 
  14   3  22        5.73      -38.74     55.97 o 
   0   4  22      361.79      180.62    117.71 o 
   1   4  22      410.26      466.77     67.33 o 
   2   4  22        7.14      -61.59     42.31 o 
   3   4  22       84.53       83.71     44.91 o 
   4   4  22        2.79       11.00     43.31 o 
   5   4  22       72.29       25.10     41.20 o 
   6   4  22      502.55      477.46     68.99 o 
   7   4  22        7.28      -44.75     40.15 o 
   8   4  22      149.45      187.54     49.92 o 
   9   4  22       18.88       -7.33     42.01 o 
  10   4  22      242.07      349.66     64.86 o 
  11   4  22        9.69       -0.10     48.88 o 
  12   4  22       23.09       12.62     60.31 o 
  13   4  22       99.87      131.27     71.09 o 
  14   4  22        3.20       80.44     74.78 o 
   1   5  22       18.34      -35.39     42.89 o 
   2   5  22       91.38       71.04     51.43 o 
   3   5  22       53.94        4.86     42.59 o 
   4   5  22      347.24      187.12     54.67 o 
   5   5  22      147.71       88.00     44.35 o 
   6   5  22        1.69      -35.79     38.83 o 
   7   5  22        1.62      -49.41     40.17 o 
   8   5  22       37.91       -3.21     42.03 o 
   9   5  22      118.93      138.89     58.34 o 
  10   5  22      137.35       72.72     57.68 o 
  11   5  22       11.73      -75.75     62.65 o 
  12   5  22       18.65      -71.70     63.61 o 
  13   5  22       13.83      -29.33     80.69 o 
   0   6  22      782.43      927.19    234.44 o 
   1   6  22        0.02      -57.36     44.36 o 
   2   6  22        4.37      -32.23     48.38 o 
   3   6  22      162.42       75.19     51.57 o 
   4   6  22       34.30      -44.90     43.59 o 
   5   6  22       63.08        9.29     43.04 o 
   6   6  22        2.12      -58.72     39.15 o 
   7   6  22        0.04      -59.26     40.36 o 
   8   6  22        7.52      -72.53     48.35 o 
   9   6  22       86.39       54.65     54.11 o 
  10   6  22       45.49      -28.94     52.19 o 
  11   6  22       14.84      -92.34     61.56 o 
  12   6  22      174.38      186.17     76.65 o 
   1   7  22        4.12      -35.36     47.04 o 
   2   7  22       11.74      -33.12     49.90 o 
   3   7  22       10.88      -72.38     48.25 o 
   4   7  22       63.79      -37.96     52.40 o 
   5   7  22        1.72      -40.96     68.39 o 
   6   7  22       22.36      -10.94     43.79 o 
   7   7  22        2.28      -46.12     44.55 o 
   8   7  22       21.29      -45.30     52.29 o 
   9   7  22        4.39      -19.50     51.53 o 
  10   7  22        2.05       46.34     71.65 o 
  11   7  22       28.02       60.99     74.07 o 
   0   8  22      143.75       98.36     72.56 o 
   1   8  22        2.89      -16.00     54.27 o 
   2   8  22       53.67      -23.48     60.40 o 
   3   8  22       59.27       14.46     54.10 o 
   4   8  22       50.41       95.34     55.10 o 
   5   8  22       37.33      -32.69     53.42 o 
   6   8  22       16.20       -8.77     48.49 o 
   7   8  22      166.61      106.55     59.85 o 
   8   8  22        0.00       -6.68     54.86 o 
   9   8  22        0.33      -88.38     58.92 o 
   1   9  22        5.89      -81.57     54.38 o 
   2   9  22       60.41       -2.75     54.84 o 
   3   9  22       32.28      -27.18     56.45 o 
   4   9  22       64.19       44.57     60.53 o 
   5   9  22       12.36      -60.81     52.12 o 
   6   9  22        0.34      -60.93     54.77 o 
   7   9  22      191.68      172.72     69.92 o 
   0  10  22      148.32      354.25    138.08 o 
   1  10  22       52.10       54.56     63.02 o 
   2  10  22        3.59      -10.34     62.36 o 
   1   1  23       32.42       55.61     42.73 o 
   2   1  23      993.08     1108.78     95.67 o 
   3   1  23        8.57        8.46     42.36 o 
   4   1  23       95.47       22.73     43.58 o 
   5   1  23       40.53       50.86     45.75 o 
   6   1  23      276.11      268.54     57.45 o 
   7   1  23       47.38       -1.79     45.02 o 
   8   1  23       25.26      -30.61     46.59 o 
   9   1  23        0.29      -24.86     55.82 o 
  10   1  23      304.54      397.16     68.23 o 
  11   1  23       22.74      -45.64     65.61 o 
  12   1  23       31.10       21.58     63.34 o 
  13   1  23       13.34        6.14     72.18 o 
  14   1  23       52.39       71.14    123.53 o 
   0   2  23       58.59      158.30     67.70 o 
   1   2  23      193.00      214.09     52.15 o 
   2   2  23     1504.00     1324.62     89.02 o 
   3   2  23       32.40      -11.81     40.63 o 
   4   2  23        9.48      -43.42     39.96 o 
   5   2  23      172.55      259.02     77.39 o 
   6   2  23      817.44     1136.95     99.31 o 
   7   2  23       26.11      -37.21     43.67 o 
   8   2  23        0.69      -15.09     48.49 o 
   9   2  23      294.38      396.25     68.33 o 
  10   2  23       11.39      -34.18     48.85 o 
  11   2  23       78.98       96.44     66.44 o 
  12   2  23      344.73      531.08    143.32 o 
  13   2  23        0.84      -28.44     63.67 o 
  14   2  23       91.06      120.29    123.53 o 
   1   3  23       83.85       95.19     49.64 o 
   2   3  23      764.47      779.04     83.22 o 
   3   3  23       62.09       23.73     45.25 o 
   4   3  23       54.00       48.86     42.68 o 
   5   3  23      808.35      807.58     75.24 o 
   6   3  23      274.84      407.44     56.93 o 
   7   3  23       91.71      126.77     47.15 o 
   8   3  23      370.99      453.24     62.83 o 
   9   3  23       19.68      -12.75     42.67 o 
  10   3  23       78.91       14.96     46.18 o 
  11   3  23       54.80       -7.68     51.00 o 
  12   3  23        3.73      -52.38     63.31 o 
  13   3  23       55.09       40.06     85.72 o 
   0   4  23      346.05      234.73     81.35 o 
   1   4  23       74.55       16.26     43.04 o 
   2   4  23      250.80      207.43     54.98 o 
   3   4  23      118.84       57.10     48.49 o 
   4   4  23       83.05      116.56     46.75 o 
   5   4  23        4.91      -32.77     39.17 o 
   6   4  23       10.57      -37.11     42.82 o 
   7   4  23      121.26      123.53     47.92 o 
   8   4  23       18.43      -51.68     40.69 o 
   9   4  23      587.96      679.72     72.45 o 
  10   4  23       34.69      -47.40     50.85 o 
  11   4  23        5.19      -75.89     50.60 o 
  12   4  23      100.32      -28.72     64.96 o 
  13   4  23        1.88      -80.12     64.46 o 
   1   5  23      302.56      250.37     61.61 o 
   2   5  23        0.03      -62.50     45.27 o 
   3   5  23      162.26       80.55     49.67 o 
   4   5  23       87.84      -36.69     45.63 o 
   5   5  23       90.69       27.05     42.36 o 
   6   5  23       22.99      -51.32     41.41 o 
   7   5  23      190.54      111.05     49.98 o 
   8   5  23        0.03      -64.10     42.73 o 
   9   5  23       37.06      -51.31     68.77 o 
  10   5  23       33.66        2.62     54.06 o 
  11   5  23       13.59      -89.44     63.96 o 
  12   5  23       92.90       70.85     86.35 o 
   0   6  23       39.91      110.41     95.39 o 
   1   6  23        4.88      -54.50     44.54 o 
   2   6  23        2.76      -67.11     44.74 o 
   3   6  23       11.56      -62.62     41.75 o 
   4   6  23        4.50      -64.48     42.99 o 
   5   6  23       31.95      -42.88     40.19 o 
   6   6  23        0.04      -63.10     42.07 o 
   7   6  23        1.92      -63.63     42.42 o 
   8   6  23       77.92       62.48     53.83 o 
   9   6  23        6.31      -44.07     54.76 o 
  10   6  23       43.09      -48.83     67.15 o 
  11   6  23       60.92      168.92     75.11 o 
   1   7  23        7.79      -63.40     48.90 o 
   2   7  23        0.13       21.62     54.31 o 
   3   7  23      175.69      263.95     64.99 o 
   4   7  23       26.74      -50.43     52.40 o 
   5   7  23        1.43      -67.65     45.10 o 
   6   7  23        4.64      -61.47     46.37 o 
   7   7  23        4.58      -50.74     46.00 o 
   8   7  23       13.50      -66.29     52.74 o 
   9   7  23        8.07      -59.93     55.55 o 
   0   8  23       14.84      -61.61     70.77 o 
   1   8  23      167.35      159.99     68.35 o 
   2   8  23        6.43      -47.08     54.90 o 
   3   8  23       73.07      143.77     62.45 o 
   4   8  23       34.45      111.11     62.52 o 
   5   8  23       33.14        2.12     62.96 o 
   6   8  23        0.06      -37.55     48.97 o 
   7   8  23        0.81       -3.09     58.02 o 
   1   9  23       28.87        2.94     58.06 o 
   2   9  23        3.56      -35.85     56.93 o 
   3   9  23       20.25      -48.17     57.13 o 
   4   9  23      156.54      169.98     68.61 o 
   0   0  24       15.43      -62.09     81.49 o 
   1   0  24       63.90       98.93     68.31 o 
   2   0  24       28.23      -35.10     61.48 o 
   3   0  24       27.35      -80.64     53.76 o 
   4   0  24        8.87      -70.81     48.92 o 
   5   0  24      267.59      267.62     80.82 o 
   6   0  24      118.80       62.28     65.74 o 
   7   0  24      129.88      118.63     72.03 o 
   8   0  24       98.05      125.88     76.14 o 
   9   0  24      209.57      411.90     97.80 o 
  10   0  24       80.04      178.59     84.76 o 
  11   0  24        0.02     -104.41     69.61 o 
  12   0  24        3.18      -47.57    154.25 o 
  13   0  24        1.83       31.69    126.11 o 
   1   1  24        3.58      -20.24     41.77 o 
   2   1  24       43.05       13.49     43.79 o 
   3   1  24        2.25      -18.29     43.03 o 
   4   1  24       20.49      -47.90     41.78 o 
   5   1  24       10.81      -63.30     44.17 o 
   6   1  24       24.46      -62.22     41.48 o 
   7   1  24        2.60      -33.89     44.28 o 
   8   1  24       15.98      -15.72     46.99 o 
   9   1  24       92.58       73.37     53.53 o 
  10   1  24       34.51       27.84     51.69 o 
  11   1  24       28.07       17.18     54.97 o 
  12   1  24       39.74      -21.45     92.81 o 
  13   1  24       86.92      134.30     87.07 o 
   0   2  24      130.15      188.53     76.14 o 
   1   2  24      292.60      329.13     60.64 o 
   2   2  24       77.43       97.79     49.83 o 
   3   2  24        1.28      -34.34     42.15 o 
   4   2  24        2.62      -17.36     44.50 o 
   5   2  24       80.73       41.41     48.75 o 
   6   2  24        0.26      -25.20     47.42 o 
   7   2  24        2.78      -35.82     46.93 o 
   8   2  24        0.91       -0.48     53.49 o 
   9   2  24       21.77      -11.72     49.61 o 
  10   2  24      142.60      117.03     55.90 o 
  11   2  24       99.56       63.14     67.01 o 
  12   2  24      101.60       99.17     73.08 o 
   1   3  24      123.68      178.78     52.08 o 
   2   3  24       74.54       37.69     48.85 o 
   3   3  24      181.31      154.30     54.16 o 
   4   3  24      281.70      319.53     62.36 o 
   5   3  24      458.16      589.54     75.54 o 
   6   3  24      895.17     1265.66    110.34 o 
   7   3  24      121.93      106.15     52.51 o 
   8   3  24       83.11        8.20     50.82 o 
   9   3  24        4.94      -47.71     49.14 o 
  10   3  24       34.62       12.95     53.64 o 
  11   3  24       87.68       18.65     64.94 o 
  12   3  24        1.96      -96.70     64.47 o 
   0   4  24       36.39       93.52     66.04 o 
   1   4  24       50.49       79.92     49.79 o 
   2   4  24      176.08      160.55     56.38 o 
   3   4  24      125.58      156.75     52.66 o 
   4   4  24       41.25       26.73     43.32 o 
   5   4  24      108.05       46.92     46.09 o 
   6   4  24       35.00      -26.61     44.15 o 
   7   4  24       22.68       78.88     46.86 o 
   8   4  24      218.96      349.31     60.39 o 
   9   4  24      364.61      429.97     65.62 o 
  10   4  24       11.08        0.38     54.08 o 
  11   4  24       23.62      -75.81     52.10 o 
   1   5  24      109.89      -48.45     48.70 o 
   2   5  24      150.62       71.17     53.13 o 
   3   5  24       38.03      -69.05     48.79 o 
   4   5  24        1.93      -70.36     57.32 o 
   5   5  24       13.77      -65.41     43.61 o 
   6   5  24        1.01      -63.91     42.61 o 
   7   5  24        4.77      -46.12     43.49 o 
   8   5  24      116.77       76.05     50.38 o 
   9   5  24        0.31      -38.53     52.13 o 
  10   5  24        0.11      -55.38     52.99 o 
   0   6  24        7.92     -113.16    162.01 o 
   1   6  24        9.87       -3.28     50.68 o 
   2   6  24        1.40      -41.40     47.41 o 
   3   6  24        2.24      -64.33     42.89 o 
   4   6  24        9.37       -6.25     48.47 o 
   5   6  24       24.83      -62.95     45.39 o 
   6   6  24        5.50      -67.26     44.84 o 
   7   6  24       18.45      -57.15     45.36 o 
   8   6  24        0.26      -41.43     49.71 o 
   9   6  24        0.50      -38.82     55.18 o 
   1   7  24       27.07      -20.60     53.45 o 
   2   7  24        8.03      -43.41     53.10 o 
   3   7  24        0.00      -76.11     50.74 o 
   4   7  24        1.05      -71.25     53.22 o 
   5   7  24        0.22      -41.22     56.44 o 
   6   7  24        0.28      -81.32     54.21 o 
   7   7  24        5.63      -79.08     52.72 o 
   0   8  24      116.12        6.00     80.84 o 
   1   8  24        7.33      -30.16     56.74 o 
   2   8  24        6.62       62.01     55.91 o 
   3   8  24        0.42      -33.75     73.00 o 
   4   8  24       65.90       50.71     61.63 o 
   5   8  24       15.82      -36.24     51.01 o 
   1   1  25        6.68      -60.05     40.04 o 
   2   1  25        4.07      -53.31     39.56 o 
   3   1  25        0.01       -1.28     45.25 o 
   4   1  25        0.16        1.58     45.99 o 
   5   1  25        0.08      -15.38     46.99 o 
   6   1  25        0.43      -64.86     43.24 o 
   7   1  25        0.02      -64.22     48.75 o 
   8   1  25       85.65      -29.12     53.24 o 
   9   1  25       17.56       12.46     52.89 o 
  10   1  25        0.41      -29.12     52.41 o 
  11   1  25        6.40      -70.86     65.34 o 
   0   2  25       41.07      -61.01     63.09 o 
   1   2  25        4.94      -38.70     45.67 o 
   2   2  25       55.95       48.35     47.22 o 
   3   2  25      238.32      243.22     58.65 o 
   4   2  25       84.87       94.97     49.73 o 
   5   2  25      147.44       90.38     51.52 o 
   6   2  25       16.66      -60.22     45.35 o 
   7   2  25       11.72      -47.90     57.97 o 
   8   2  25       54.68       17.18     51.14 o 
   9   2  25        6.80      -30.05     52.88 o 
  10   2  25       19.12       31.97     54.06 o 
  11   2  25        0.21       36.54     65.93 o 
   1   3  25       38.41      -66.01     45.64 o 
   2   3  25       16.01        3.84     45.96 o 
   3   3  25       71.11        7.35     46.86 o 
   4   3  25      195.83      175.87     58.41 o 
   5   3  25        0.09      -30.14     47.32 o 
   6   3  25        1.93      -10.65     48.94 o 
   7   3  25      216.04      251.91     62.81 o 
   8   3  25       67.83       85.49     57.26 o 
   9   3  25      185.26      241.74     64.83 o 
  10   3  25        0.32       15.72     66.56 o 
  11   3  25       26.10      -51.33     66.49 o 
   0   4  25       42.46       10.67     69.40 o 
   1   4  25       91.20      107.77     51.67 o 
   2   4  25       21.33      -38.67     48.26 o 
   3   4  25       94.30      106.56     54.98 o 
   4   4  25       39.02       22.04     51.17 o 
   5   4  25       65.10       40.30     50.79 o 
   6   4  25       27.49      -67.70     45.14 o 
   7   4  25        0.07       28.82     52.37 o 
   8   4  25       17.71        3.47     55.61 o 
   9   4  25       44.94       11.24     56.75 o 
  10   4  25      145.70      198.79     78.43 o 
   1   5  25       51.19      -64.30     47.84 o 
   2   5  25       55.53      -36.78     49.25 o 
   3   5  25        3.46      -38.04     50.02 o 
   4   5  25       79.95       22.20     45.81 o 
   5   5  25       22.99      -43.82     45.26 o 
   6   5  25        3.42      -61.02     42.77 o 
   7   5  25       15.11      -35.24     47.27 o 
   8   5  25      154.91      169.92     57.01 o 
   9   5  25        5.32      -24.45     56.46 o 
   0   6  25      232.51      289.35    101.86 o 
   1   6  25        0.42      -67.03     50.22 o 
   2   6  25       61.67      -33.55     48.43 o 
   3   6  25       18.37      -67.32     44.88 o 
   4   6  25       20.50       -3.92     53.48 o 
   5   6  25        2.26      -35.86     46.84 o 
   6   6  25        5.12      -16.13     62.73 o 
   7   6  25       13.46      -69.65     47.58 o 
   1   7  25        1.72      -57.56     54.93 o 
   2   7  25       15.84      -82.19     54.79 o 
   3   7  25        6.88      -78.40     52.26 o 
   4   7  25        6.51      -51.05     55.13 o 
   5   7  25       11.68      -70.73     47.16 o 
   0   0  26       51.00       68.55     98.95 o 
   1   0  26      225.66      189.44     74.72 o 
   2   0  26        0.45      -94.60     63.06 o 
   3   0  26        1.24      -33.98     58.27 o 
   4   0  26      102.89       51.23     83.43 o 
   5   0  26        3.23       -6.92     69.33 o 
   6   0  26       69.39       80.35     75.85 o 
   7   0  26      256.07      239.66     87.88 o 
   8   0  26      199.04      125.33     82.30 o 
   9   0  26       27.59      -97.98     71.34 o 
  10   0  26       41.05       47.67    135.81 o 
   1   1  26        0.69      -39.10     44.54 o 
   2   1  26        0.08      -38.46     46.44 o 
   3   1  26       55.61       -4.86     48.23 o 
   4   1  26        2.17      -53.65     45.66 o 
   5   1  26      101.11      147.77     56.14 o 
   6   1  26       14.06      -51.69     48.08 o 
   7   1  26        6.71      -58.82     50.96 o 
   8   1  26       12.72      -36.65     52.39 o 
   9   1  26        1.07      -76.52     51.01 o 
  10   1  26        0.93      -81.34     54.23 o 
   0   2  26      443.34      333.34     89.40 o 
   1   2  26       34.52       13.93     46.79 o 
   2   2  26      125.91       96.39     50.51 o 
   3   2  26       52.13       11.73     46.14 o 
   4   2  26        6.84       -2.49     48.21 o 
   5   2  26       31.56      -62.91     48.03 o 
   6   2  26       19.86      -51.70     49.52 o 
   7   2  26       27.54       21.02     54.25 o 
   8   2  26       15.65      -29.91     53.05 o 
   9   2  26       52.66       22.29     57.77 o 
   1   3  26       20.01      -28.67     47.17 o 
   2   3  26       10.95      -68.83     45.88 o 
   3   3  26        2.79      -67.69     45.13 o 
   4   3  26       82.03       56.62     52.86 o 
   5   3  26      155.07      162.12     59.51 o 
   6   3  26       47.33      -36.71     50.10 o 
   7   3  26        4.71      -77.02     51.34 o 
   8   3  26       59.53       12.52     69.08 o 
   9   3  26       49.95       49.48     57.04 o 
   0   4  26       30.92      -31.32     80.20 o 
   1   4  26       36.10      -66.23     71.88 o 
   2   4  26        3.12      -70.27     46.85 o 
   3   4  26       16.03      -68.75     45.83 o 
   4   4  26      118.10      115.29     55.95 o 
   5   4  26       33.09       38.45     56.74 o 
   6   4  26       88.78       45.19     55.98 o 
   7   4  26        1.86      -35.01     54.78 o 
   8   4  26        0.02       28.73     57.40 o 
   1   5  26       31.48      -39.33     50.31 o 
   2   5  26       48.72      -38.26     68.80 o 
   3   5  26        6.76      -75.06     50.04 o 
   4   5  26        0.08      -55.08     50.83 o 
   5   5  26       56.73       30.85     55.18 o 
   6   5  26       11.53      -32.30     56.76 o 
   7   5  26        1.13        7.20     57.70 o 
   0   6  26        1.35      -45.51    218.60 o 
   1   6  26       13.63      -68.74     51.54 o 
   2   6  26        0.11      -85.13     56.76 o 
   3   6  26       27.24      -67.94     48.82 o 
   4   6  26       10.73      -81.51     54.34 o 
   1   1  27      240.39      273.73     61.62 o 
   2   1  27       50.85       29.86     53.02 o 
   3   1  27       41.61        6.48     51.05 o 
   4   1  27       32.65      -12.66     50.85 o 
   5   1  27       16.51      -25.90     48.54 o 
   6   1  27       17.03        0.28     77.01 o 
   7   1  27       44.03      -45.79     49.65 o 
   8   1  27       11.48       38.52     51.81 o 
   0   2  27        5.33      -91.30     60.87 o 
   1   2  27        7.92      -51.95     44.24 o 
   2   2  27      111.30       92.44     53.50 o 
   3   2  27       24.74        6.71     49.64 o 
   4   2  27        6.95      -60.00     46.85 o 
   5   2  27      236.79      199.92     72.41 o 
   6   2  27       77.46       15.20     56.88 o 
   7   2  27        0.04      -65.23     53.55 o 
   1   3  27       57.89       11.52     51.05 o 
   2   3  27        4.07      -68.84     45.89 o 
   3   3  27        7.32      -39.16     48.81 o 
   4   3  27       10.28      -69.13     46.09 o 
   5   3  27        0.16      -72.16     48.11 o 
   6   3  27       41.19       24.24     52.50 o 
   7   3  27       12.18      -36.21     61.05 o 
   0   4  27       15.58      -13.31     72.47 o 
   1   4  27        9.24       -1.55     49.83 o 
   2   4  27       19.03      -36.28     49.56 o 
   3   4  27       40.92      -39.90     49.19 o 
   4   4  27       14.73      -19.05     50.66 o 
   5   4  27        5.27        4.48     53.83 o 
   1   5  27        1.15      -96.90     64.60 o 
   2   5  27        0.68      -75.98     50.65 o 
   3   5  27        1.77      -56.18     53.29 o 
   0   0  28      135.42       86.02    105.42 o 
   1   0  28       50.06        3.21     65.88 o 
   2   0  28       15.32      -18.93     71.34 o 
   3   0  28        0.32      -90.30     66.51 o 
   4   0  28        6.31       20.46     76.88 o 
   5   0  28      108.87      117.45     89.90 o 
   1   1  28       29.06       34.78     53.09 o 
   2   1  28       53.31       19.86     53.93 o 
   3   1  28      111.03      119.77     59.56 o 
   4   1  28       25.02       36.78     56.97 o 
   5   1  28        8.75      -33.14     54.42 o 
   0   2  28        7.40      -68.45     68.31 o 
   1   2  28        3.29      -37.80     52.90 o 
   2   2  28       53.48      -20.23     53.54 o 
   3   2  28       12.67      -75.71     51.39 o 
   4   2  28       13.25      -42.12     52.61 o 
   1   3  28        0.32      -70.49     47.28 o 
   2   3  28       41.80      -70.32     46.88 o 
   3   3  28        0.06      -32.13     58.34 o 
                                                 
